# Supplementary material for: High-throughput transcriptome sequencing and comparative analysis of Escherichia coli and Schizosaccharomyces pombe in respiratory and fermentative growth
Source: PLoS One. 2021 Mar 17;16(3):e0248513. doi: 10.1371/journal.pone.0248513 (PMC7968713; doi:10.1371/journal.pone.0248513)
Supplement: S1 Table — STRING functional enrichment analysis of several biological terms of the STRING database using all gene expression profile ranked by Log2FC values and using a lenient FDR astringency (< 0.25) in Schizosaccharomyces pombe (a) and Escherichia coli (b) grown in glucose (GLUC) and glycerol/acetate (GLYC). (XLSX) [file pone.0248513.s003.xlsx]

## Sheet: Sheet1
(a) S. pombe STRING Functional Enrichment analysis for all genes, FDR < 0.25																												Common elements in Eco_Glu_All Spo_Glu_All		Common elements in Eco_Gly_All Spo_Gly_All
Biological Process	Condition	enrichment score	false discovery rate	Molecular Function	Condition	enrichment score	false discovery rate	Cellular Component	Condition	enrichment score	false discovery rate	LNC String	Condition	enrichment score	false discovery rate	KEGG Pathway	Condition	enrichment score	false discovery rate		Terms Enriched in Schizosaccaromyces pombe growing in glucose			Terms Enriched in Schizosaccaromyces pombe growing in glycerol/acetate				nitrogen cycle metabolic process		iron import into cell
cellular amino acid biosynthetic process	GLUC	1.01516	1.27e-14	cofactor binding	GLUC	0.524686	8.34e-07	cytosolic ribosome	GLUC	1.67437	4.77e-52	SRP-dependent cotranslational protein targeting to membrane	GLUC	1.81273	1.83e-59	Ribosome	GLUC	1.55156	9.8e-45		cellular amino acid biosynthetic process			meiosis I				alpha-amino acid biosynthetic process		siderophore transport
alpha-amino acid biosynthetic process	GLUC	1.03159	1.27e-14	coenzyme binding	GLUC	0.677489	1.52e-06	cytosolic part	GLUC	1.47894	2.03e-46	SRP-dependent cotranslational protein targeting to membrane	GLUC	1.84671	1.02e-58	Biosynthesis of antibiotics	GLUC	0.698892	2.35e-14		alpha-amino acid biosynthetic process			meiotic nuclear division				cellular amino acid biosynthetic process		siderophore-dependent iron import into cell
alpha-amino acid metabolic process	GLUC	0.892914	3.28e-14	rRNA binding	GLUC	1.06584	8.05e-05	cytosolic large ribosomal subunit	GLUC	1.75466	3.18e-33	Nonsense Mediated Decay (NMD) enhanced by the Exon Junction Complex (EJC)	GLUC	1.70049	2.05e-58	Biosynthesis of amino acids	GLUC	1.09674	2.35e-14		alpha-amino acid metabolic process			meiotic cell cycle process				generation of precursor metabolites and energy		DNA recombination
carboxylic acid biosynthetic process	GLUC	0.715901	1.34e-13	translation initiation factor activity	GLUC	0.699698	0.0045	large ribosomal subunit	GLUC	1.18394	6.36e-23	Nonsense Mediated Decay (NMD) enhanced by the Exon Junction Complex (EJC), and Eukaryotic Translation Elongation	GLUC	1.64861	1.32e-57	Alanine, aspartate and glutamate metabolism	GLUC	1.49529	2.68e-05		carboxylic acid biosynthetic process			meiosis I cell cycle process				carboxylic acid catabolic process		phospholipid biosynthetic process
glutamine family amino acid metabolic process	GLUC	1.24402	8.44e-09	ligase activity	GLUC	0.556771	0.0067	cytosolic small ribosomal subunit	GLUC	1.6874	8.12e-21	SRP-dependent cotranslational protein targeting to membrane	GLUC	1.85898	5.52e-55	2-Oxocarboxylic acid metabolism	GLUC	0.979227	0.00014		glutamine family amino acid metabolic process			negative regulation of ascospore formation				alpha-amino acid metabolic process		symporter activity
cytoplasmic translational elongation	GLUC	1.57884	3.54e-05	oxidoreductase activity, acting on CH-OH group of donors	GLUC	0.422583	0.0079	small ribosomal subunit	GLUC	1.10655	3.11e-10	Translation, and mRNA surveillance pathway	GLUC	1.54327	4.08e-53	Purine metabolism	GLUC	0.604895	0.0002		cytoplasmic translational elongation			reciprocal meiotic recombination				dicarboxylic acid metabolic process		solute:cation symporter activity
ribosome assembly	GLUC	0.978075	3.54e-05	oxidoreductase activity, acting on the CH-OH group of donors, NAD or NADP as acceptor	GLUC	0.431615	0.0079	proteasome complex	GLUC	0.729266	0.0118	SRP-dependent cotranslational protein targeting to membrane	GLUC	1.8683	6.76e-52	Pyrimidine metabolism	GLUC	0.658512	0.0002		ribosome assembly			carbohydrate transmembrane transport				glutamine family amino acid catabolic process		solute:proton symporter activity
nucleoside monophosphate metabolic process	GLUC	0.469982	7.44e-05	transferase activity, transferring pentosyl groups	GLUC	1.41292	0.0079	endopeptidase complex	GLUC	0.737278	0.0131	Translation, and cotranslational protein targeting to membrane	GLUC	1.48869	3.15e-50	Arginine biosynthesis	GLUC	1.46147	0.00079		nucleoside monophosphate metabolic process			glucose import				'de novo' pyrimidine nucleobase biosynthetic process
aspartate family amino acid biosynthetic process	GLUC	1.00057	8.54e-05	vitamin binding	GLUC	0.89245	0.0079	proteasome regulatory particle	GLUC	0.704353	0.043	SRP-dependent cotranslational protein targeting to membrane	GLUC	1.90235	1.8e-49	Glycolysis / Gluconeogenesis	GLUC	0.451809	0.0011		aspartate family amino acid biosynthetic process			DNA recombination				branched-chain amino acid metabolic process
nucleoside diphosphate metabolic process	GLUC	0.775695	0.0001	pyridoxal phosphate binding	GLUC	1.21964	0.013	actin cortical patch	GLUC	0.561663	0.0744	SRP-dependent cotranslational protein targeting to membrane	GLUC	1.88569	8.33e-45	Phenylalanine metabolism	GLUC	1.83569	0.0011		nucleoside diphosphate metabolic process			vacuolar transport				branched-chain amino acid biosynthetic process
sulfur compound biosynthetic process	GLUC	0.704084	0.00015	translation regulator activity, nucleic acid binding	GLUC	0.367235	0.0144	peptidase complex	GLUC	0.428974	0.0744	SRP-dependent cotranslational protein targeting to membrane	GLUC	1.98501	1.28e-40	Lysine biosynthesis	GLUC	1.60802	0.0023		sulfur compound biosynthetic process			establishment of protein localization to vacuole				aspartate family amino acid biosynthetic process			GLUC	GLYC
protein folding	GLUC	0.673187	0.0002	translation factor activity, RNA binding	GLUC	0.361659	0.016	cortical actin cytoskeleton	GLUC	0.422402	0.0858	SRP-dependent cotranslational protein targeting to membrane	GLUC	2.00999	4.67e-38	Glycine, serine and threonine metabolism	GLUC	1.06084	0.0024		protein folding			regulation of cell differentiation				aspartate family amino acid metabolic process		Number of Enriched Terms in S. pombe	388	256
ribonucleoside monophosphate metabolic process	GLUC	0.457541	0.00029	lyase activity	GLUC	0.222419	0.016	actin cytoskeleton	GLUC	0.420848	0.1027	SRP-dependent cotranslational protein targeting to membrane	GLUC	2.05944	3.97e-33	Tyrosine metabolism	GLUC	1.30789	0.0024		ribonucleoside monophosphate metabolic process			negative regulation of reproductive process				nicotinamide nucleotide metabolic process		Number of Enriched Terms in E. coli	297	267
ribosomal large subunit biogenesis	GLUC	0.756837	0.00029	ligase activity, forming carbon-nitrogen bonds	GLUC	0.703476	0.016	mitochondrial protein complex	GLUC	0.121941	0.1027	SRP-dependent cotranslational protein targeting to membrane	GLUC	2.07277	2.18e-28	RNA transport	GLUC	0.404803	0.0024		ribosomal large subunit biogenesis			carbohydrate transport				neurotransmitter metabolic process
nucleoside monophosphate biosynthetic process	GLUC	0.505897	0.00031	hydrolase activity, acting on carbon-nitrogen (but not peptide) bonds	GLUC	0.762745	0.0315	nuclear periphery	GLUC	0.372954	0.113	SRP-dependent cotranslational protein targeting to membrane	GLUC	2.07637	1.22e-25	Proteasome	GLUC	0.763335	0.0024		nucleoside monophosphate biosynthetic process			negative regulation of multi-organism process				pyridine-containing compound metabolic process
glutamate metabolic process	GLUC	1.34802	0.00034	aminoacyl-tRNA ligase activity	GLUC	0.749638	0.0341	nuclear pore	GLUC	0.287407	0.1426	SRP-dependent cotranslational protein targeting to membrane	GLUC	2.10137	2.49e-22	Aminoacyl-tRNA biosynthesis	GLUC	0.720163	0.0079		glutamate metabolic process			negative regulation of cell cycle				electron transport chain
nucleobase metabolic process	GLUC	1.04298	0.00034	NAD binding	GLUC	0.614672	0.036	ubiquitin ligase complex	GLYC	0.270578	0.0022	alpha-amino acid metabolic process, and Metabolism of nucleotides	GLUC	1.00194	5.43e-18	Butanoate metabolism	GLUC	1.92874	0.0088		nucleobase metabolic process			regulation of ascospore formation				glutamate metabolic process
ribonucleotide metabolic process	GLUC	0.445684	0.00036	transaminase activity	GLUC	1.22985	0.0362	plasma membrane of cell tip	GLYC	1.06764	0.0118	Biosynthesis of amino acids, and Metabolism of nucleotides	GLUC	1.1053	2.74e-17	Carbon metabolism	GLUC	0.459328	0.0088		ribonucleotide metabolic process			meiotic chromosome segregation				cellular amino acid catabolic process
ribose phosphate metabolic process	GLUC	0.415775	0.00036	unfolded protein binding	GLUC	0.699114	0.0392	endosome	GLYC	0.232287	0.0199	Biosynthesis of amino acids	GLUC	1.21057	2.45e-12	Cysteine and methionine metabolism	GLUC	1.0109	0.0123		ribose phosphate metabolic process			late endosome to vacuole transport				pyridine nucleotide metabolic process
ribose phosphate biosynthetic process	GLUC	0.493695	0.00036	oxidoreductase activity, acting on NAD(P)H	GLUC	0.68039	0.0397	meiotic spindle pole body	GLYC	0.667148	0.061	SRP-dependent cotranslational protein targeting to membrane	GLUC	2.06732	1.88e-11	Phenylalanine, tyrosine and tryptophan biosynthesis	GLUC	1.09411	0.0164		ribose phosphate biosynthetic process			negative regulation of meiotic cell cycle				lysine metabolic process
dicarboxylic acid metabolic process	GLUC	0.957858	0.00044	translation regulator activity	GLUC	0.296675	0.0545	endosomal part	GLYC	0.266662	0.061	SRP-dependent cotranslational protein targeting to membrane	GLUC	0.75579	1.02e-09	Sulfur metabolism	GLUC	1.04252	0.0355		dicarboxylic acid metabolic process			regulation of reproductive process				glutamine family amino acid metabolic process
ribonucleotide biosynthetic process	GLUC	0.492209	0.0005	oxidoreductase activity, acting on a sulfur group of donors	GLUC	0.58288	0.0642	microtubule organizing center	GLYC	0.274159	0.0744	Amino-acid biosynthesis	GLUC	2.18055	7.8e-09	Valine, leucine and isoleucine biosynthesis	GLUC	1.26655	0.0652		ribonucleotide biosynthetic process			post-Golgi vesicle-mediated transport				threonine biosynthetic process
ribosomal large subunit assembly	GLUC	0.952035	0.00053	oxidoreductase activity, acting on the CH-NH group of donors	GLUC	1.10358	0.0859	vacuole	GLYC	0.187225	0.076	SRP-dependent cotranslational protein targeting to membrane	GLUC	1.20651	1.13e-08	Arginine and proline metabolism	GLUC	1.13458	0.0652		ribosomal large subunit assembly			iron import into cell				ADP metabolic process
nucleoside phosphate metabolic process	GLUC	0.369988	0.00053	tricarboxylate secondary active transmembrane transporter activity	GLUC	2.38652	0.1825	spindle pole body	GLYC	0.275289	0.081	tRNA aminoacylation for protein translation	GLUC	2.12576	1.33e-08	Oxidative phosphorylation	GLUC	0.196196	0.136		nucleoside phosphate metabolic process			protein localization to vacuole				lysine biosynthetic process
nucleoside metabolic process	GLUC	0.702861	0.00053	oxidoreductase activity, acting on the aldehyde or oxo group of donors, NAD or NADP as acceptor	GLUC	1.13483	0.1825	cullin-RING ubiquitin ligase complex	GLYC	0.23621	0.0858	mixed, incl. fungal-type cell wall disassembly, and positive regulation of division septum assembly	GLUC	0.707192	3.56e-07	Glutathione metabolism	GLUC	0.58758	0.1836		nucleoside metabolic process			negative regulation of cell cycle process				glutamine family amino acid biosynthetic process
nucleotide biosynthetic process	GLUC	0.432703	0.00053	hydrolase activity, acting on carbon-nitrogen (but not peptide) bonds, in linear amides	GLUC	0.88444	0.1825	fungal-type vacuole membrane	GLYC	0.177332	0.1027	mixed, incl. fungal-type cell wall disassembly, and SUN family	GLUC	1.31057	8.71e-07	mRNA surveillance pathway	GLUC	0.392943	0.1836		nucleotide biosynthetic process			chromosome segregation				isoleucine biosynthetic process
aspartate family amino acid metabolic process	GLUC	0.93554	0.00055	disulfide oxidoreductase activity	GLUC	0.52615	0.2021	extrinsic component of membrane	GLYC	0.334281	0.1027	mixed, incl. Carbohydrate binding, and Glycosyl hydrolase family 71	GLUC	0.92428	1.46e-06	Galactose metabolism	GLYC	1.03267	0.0024		aspartate family amino acid metabolic process			homologous chromosome segregation				monocarboxylic acid biosynthetic process
cytoplasmic translational initiation	GLUC	0.725301	0.00056	carbon-oxygen lyase activity	GLUC	0.19491	0.2258	chromosome, telomeric region	GLYC	0.233266	0.1058	mixed, incl. protein refolding, and ATPase regulator activity	GLUC	0.445996	1.47e-06	Meiosis - yeast	GLYC	0.439452	0.027		cytoplasmic translational initiation			regulation of meiotic cell cycle				glucose metabolic process
ribonucleoside diphosphate metabolic process	GLUC	0.701554	0.00056	carbohydrate transmembrane transporter activity	GLYC	2.24853	5.45e-05	lytic vacuole membrane	GLYC	0.176387	0.113	protein folding, and OPI10 family	GLUC	3.45405	1.47e-06	Autophagy - yeast	GLYC	0.164669	0.0321		ribonucleoside diphosphate metabolic process			iron coordination entity transport				cellular modified amino acid metabolic process
sulfur compound metabolic process	GLUC	0.619577	0.00066	carbohydrate:proton symporter activity	GLYC	2.75786	7.09e-05	vacuolar membrane	GLYC	0.193734	0.1168	Amino-acid biosynthesis	GLUC	4.5651	1.47e-06	Fructose and mannose metabolism	GLYC	0.554522	0.0535		sulfur compound metabolic process			double-strand break repair				purine ribonucleoside diphosphate metabolic process
serine family amino acid biosynthetic process	GLUC	1.47019	0.00066	glucose transmembrane transporter activity	GLYC	2.53164	7.09e-05	endosome membrane	GLYC	0.265791	0.1254	protein folding, and OPI10 family	GLUC	7.04972	1.47e-06	Basal transcription factors	GLYC	0.219419	0.1603		serine family amino acid biosynthetic process			protein phosphorylation				pyruvate metabolic process
nucleotide metabolic process	GLUC	0.370051	0.00073	sugar transmembrane transporter activity	GLYC	2.33542	7.09e-05	vacuolar part	GLYC	0.181429	0.1426	Metabolism of nucleotides, and Phosphoribosyl transferase domain	GLUC	0.407891	2.33e-06	Cell cycle - yeast	GLYC	0.0970831	0.1947		nucleotide metabolic process			regulation of multi-organism process				purine ribonucleoside triphosphate metabolic process
small molecule catabolic process	GLUC	0.373093	0.00078	solute:proton symporter activity	GLYC	2.02074	0.00018	tethering complex	GLYC	0.296067	0.1426	branched-chain amino acid biosynthetic process, and Aromatic amino acid biosynthesis	GLUC	0.449328	3.62e-06	Autophagy - other	GLYC	0.255301	0.2115		small molecule catabolic process			nuclear chromosome segregation				oxidoreductase activity, acting on a sulfur group of donors
ribonucleoside monophosphate biosynthetic process	GLUC	0.482561	0.001	symporter activity	GLYC	1.4407	0.00043	chromosome, centromeric region	GLYC	0.135645	0.1453	protein folding, and OPI10 family	GLUC	1.62177	4.32e-06						ribonucleoside monophosphate biosynthetic process			iron ion transport				vitamin binding
translational initiation	GLUC	0.623594	0.0011	solute:cation symporter activity	GLYC	1.64799	0.00043	linear element	GLYC	1.22091	0.1598	mixed, incl. protein refolding, and HSP20-like chaperone	GLUC	2.00554	5.21e-06						translational initiation			oligosaccharide catabolic process				NAD binding
monocarboxylic acid metabolic process	GLUC	0.383362	0.0015	catalytic activity, acting on DNA	GLYC	0.260013	0.016					cytosolic small ribosomal subunit, and Ribosomal L29 protein	GLUC	1.21463	6.68e-06						monocarboxylic acid metabolic process			glycerophospholipid biosynthetic process				oxidoreductase activity, acting on the CH-OH group of donors, NAD or NADP as acceptor
nucleobase biosynthetic process	GLUC	1.20683	0.0016	alpha-glucosidase activity	GLYC	1.89491	0.0164					tRNA aminoacylation for protein translation	GLUC	0.696459	1.17e-05						nucleobase biosynthetic process			glycerolipid biosynthetic process				pyridoxal phosphate binding
purine-containing compound metabolic process	GLUC	0.385855	0.0016	protein kinase activity	GLYC	0.114155	0.0376					mixed, incl. IMP metabolic process, and purine ribonucleoside biosynthetic process	GLUC	1.08272	1.21e-05						purine-containing compound metabolic process			protein ubiquitination				oxidoreductase activity, acting on CH-OH group of donors
nucleobase-containing small molecule biosynthetic process	GLUC	0.533334	0.0019	secondary active transmembrane transporter activity	GLYC	0.627245	0.0395					IMP metabolic process, and purine ribonucleoside biosynthetic process	GLUC	1.29849	1.27e-05						nucleobase-containing small molecule biosynthetic process			intracellular signal transduction				oxidoreductase activity, acting on the aldehyde or oxo group of donors, NAD or NADP as acceptor
sulfur amino acid biosynthetic process	GLUC	0.851883	0.0021	helicase activity	GLYC	0.111925	0.1729					tRNA aminoacylation, and Recycling of eIF2:GDP	GLUC	1.8723	1.37e-05						sulfur amino acid biosynthetic process			chromosome organization involved in meiotic cell cycle				oxidoreductase activity, acting on NAD(P)H
chaperone-mediated protein folding	GLUC	1.08345	0.0023	protein serine/threonine kinase activity	GLYC	0.0809632	0.1729					proteasome complex	GLUC	0.344785	1.69e-05						chaperone-mediated protein folding			peptidyl-serine phosphorylation				Amino-acid biosynthesis
cofactor biosynthetic process	GLUC	0.389216	0.0024	signaling receptor binding	GLYC	1.2155	0.1825					proteasome complex	GLUC	4.09794	1.85e-05						cofactor biosynthetic process			protein modification by small protein conjugation or removal				Threonine biosynthesis
glutamine family amino acid biosynthetic process	GLUC	1.34795	0.0032	DNA-dependent ATPase activity	GLYC	0.190228	0.2052					tRNA aminoacylation	GLUC	0.881469	1.96e-05						glutamine family amino acid biosynthetic process			endosomal transport				Valine, leucine and isoleucine biosynthesis
NADH metabolic process	GLUC	0.844999	0.0033	nuclease activity	GLYC	0.199235	0.2291					tRNA aminoacylation for protein translation	GLUC	0.912317	3.77e-05						NADH metabolic process			autophagy				Lysine biosynthesis
ribonucleoside metabolic process	GLUC	0.790349	0.0033									mixed, incl. Ribosomal protein S7e, and Ribosomal protein L28e	GLUC	1.41778	4.86e-05						ribonucleoside metabolic process			glycerophospholipid metabolic process				Biosynthesis of amino acids
sulfur amino acid metabolic process	GLUC	0.788363	0.0037									sterol biosynthetic process, and sphingolipid biosynthetic process	GLUC	1.092	5.51e-05						sulfur amino acid metabolic process			DNA conformation change				Glycine, serine and threonine metabolism
translational elongation	GLUC	0.751791	0.0038									serine family amino acid metabolic process, and one-carbon metabolic process	GLUC	1.09529	5.65e-05						translational elongation			glycerolipid metabolic process				Butanoate metabolism
ADP metabolic process	GLUC	0.669779	0.0038									arginine metabolic process, and Arginine and proline metabolism	GLUC	1.3486	6.1e-05						ADP metabolic process			amine catabolic process				Glycolysis / Gluconeogenesis
arginine metabolic process	GLUC	1.47791	0.0044									Carbon metabolism, and monosaccharide metabolic process	GLUC	2.04116	0.00012						arginine metabolic process			macroautophagy				Alanine, aspartate and glutamate metabolism
purine ribonucleoside diphosphate metabolic process	GLUC	0.666669	0.0044									Carbon metabolism, and Histidine phosphatase superfamily, clade-1	GLUC	0.784218	0.00018						purine ribonucleoside diphosphate metabolic process			primary alcohol metabolic process				Phenylalanine metabolism
regulation of cell division	GLUC	0.392617	0.0044									translation preinitiation complex, and eukaryotic translation initiation factor 4F complex	GLUC	0.935543	0.00021						regulation of cell division			vacuole organization				Oxidative phosphorylation
purine ribonucleoside monophosphate metabolic process	GLUC	0.361964	0.0053									Proteasome	GLUC	0.245548	0.00028						purine ribonucleoside monophosphate metabolic process			negative regulation of mitotic cell cycle phase transition				Arginine and proline metabolism
purine nucleotide metabolic process	GLUC	0.384242	0.0054									Carbon metabolism, and Amino sugar and nucleotide sugar metabolism	GLUC	0.893788	0.0004						purine nucleotide metabolic process			pheromone-dependent signal transduction involved in conjugation with cellular fusion
glutamine family amino acid catabolic process	GLUC	1.45321	0.0073									mixed, incl. Ribosomal protein L44, and Ribosomal protein S17, conserved site	GLUC	0.983631	0.00048						glutamine family amino acid catabolic process			negative regulation of cell cycle phase transition
ribonucleoside biosynthetic process	GLUC	1.01772	0.0073									Carbon metabolism, and 6-phosphofructo-2-kinase	GLUC	0.717629	0.00051						ribonucleoside biosynthetic process			recombinational repair
nitrogen cycle metabolic process	GLUC	1.32105	0.0073									mixed, incl. ClpA/B family, and ATPase regulator activity	GLUC	0.231052	0.0006						nitrogen cycle metabolic process			signal transduction involved in positive regulation of conjugation with cellular fusion
pyrimidine-containing compound metabolic process	GLUC	0.753377	0.0076									mixed, incl. Ribosomal protein S15P, and Ribosomal protein S21e	GLUC	0.731077	0.0006						pyrimidine-containing compound metabolic process			late endosome to vacuole transport via multivesicular body sorting pathway
pyruvate metabolic process	GLUC	0.292991	0.008									proteasome complex, and Signalosome	GLUC	1.88803	0.00068						pyruvate metabolic process			cellular response to glucose starvation
serine family amino acid metabolic process	GLUC	0.903048	0.008									lysine biosynthetic process via aminoadipic acid, and L-phenylalanine:2-oxoglutarate aminotransferase activity	GLUC	0.652545	0.00082						serine family amino acid metabolic process			peptidyl-serine modification
glycosyl compound metabolic process	GLUC	0.540897	0.0082									mixed, incl. Plectin/S10 domain, and Ribosomal protein S8e	GLUC	0.365934	0.00097						glycosyl compound metabolic process			sexual reproduction
tRNA aminoacylation	GLUC	0.739557	0.0101									cytosolic large ribosomal subunit, and Ribosomal protein S27	GLUC	0.743826	0.0016						tRNA aminoacylation			negative regulation of mitotic cell cycle
generation of precursor metabolites and energy	GLUC	0.224795	0.0111									actin cortical patch	GLUC	1.54778	0.0017						generation of precursor metabolites and energy			mitochondrial respiratory chain complex assembly
purine nucleotide biosynthetic process	GLUC	0.38388	0.0113									Branched-chain amino acid biosynthesis, and Threonine biosynthesis	GLUC	0.725132	0.0018						purine nucleotide biosynthetic process			microtubule-based process
tRNA aminoacylation for protein translation	GLUC	0.76184	0.0113									sterol biosynthetic process, and sphingolipid metabolic process	GLUC	0.762389	0.0018						tRNA aminoacylation for protein translation			phospholipid metabolic process
purine ribonucleotide metabolic process	GLUC	0.362599	0.0113									ornithine metabolic process, and Spermidine biosynthesis	GLUC	1.3759	0.0018						purine ribonucleotide metabolic process			negative regulation of protein modification process
cysteine biosynthetic process	GLUC	1.5084	0.0113									thiamine biosynthetic process, and alkaline phosphatase activity	GLUC	2.73881	0.0018						cysteine biosynthetic process			protein modification by small protein conjugation
pigment metabolic process	GLUC	0.77334	0.0113									Proteasome	GLUC	2.05834	0.0021						pigment metabolic process			vesicle docking
pyrimidine-containing compound biosynthetic process	GLUC	0.779543	0.0113									purine ribonucleoside biosynthetic process, and Nucleotide metabolism	GLUC	0.615735	0.0022						pyrimidine-containing compound biosynthetic process			glucose import across plasma membrane
methionine biosynthetic process	GLUC	0.950341	0.0114									mixed, incl. regulation of transcription involved in G1/S transition of mitotic cell cycle, and polysaccharide catabolic process	GLUC	0.276229	0.0023						methionine biosynthetic process			sister chromatid segregation
ribosomal small subunit assembly	GLUC	1.32893	0.0118									mixed, incl. negative regulation of cellular response to heat, and Chaperone DnaK	GLUC	0.767652	0.0031						ribosomal small subunit assembly			phosphatidylinositol biosynthetic process
nucleoside biosynthetic process	GLUC	0.94248	0.0119									Carbon metabolism, and 6-phosphofructo-2-kinase	GLUC	1.21869	0.0033						nucleoside biosynthetic process			metal ion transport
pyrimidine nucleobase metabolic process	GLUC	1.22085	0.0151									regulation of actin polymerization or depolymerization	GLUC	0.260417	0.0037						pyrimidine nucleobase metabolic process			carbohydrate import across plasma membrane
purine-containing compound biosynthetic process	GLUC	0.406732	0.0159									mixed, incl. Ribosomal_L31e, and Ribosomal protein S30	GLUC	1.45999	0.0037						purine-containing compound biosynthetic process			cell cycle checkpoint
regulation of supramolecular fiber organization	GLUC	0.625379	0.0164									mixed, incl. Ribosomal L40e family, and Ribosomal protein S30	GLUC	1.13316	0.0037						regulation of supramolecular fiber organization			double-strand break repair via homologous recombination
purine ribonucleotide biosynthetic process	GLUC	0.364308	0.0168									tRNA aminoacylation for protein translation	GLUC	0.413865	0.0045						purine ribonucleotide biosynthetic process			mitotic cell cycle checkpoint
pyrimidine nucleotide biosynthetic process	GLUC	0.852731	0.0172									mixed, incl. Ribosomal protein L21e, and Ribosomal protein S19e	GLUC	2.20895	0.0046						pyrimidine nucleotide biosynthetic process			G protein-coupled receptor signaling pathway
regulation of actin filament-based process	GLUC	0.464194	0.0172									sterol biosynthetic process	GLUC	0.715587	0.0047						regulation of actin filament-based process			phospholipid biosynthetic process
urea metabolic process	GLUC	1.28314	0.0173									nuclear pore, and mRNA export from nucleus	GLUC	0.186293	0.0051						urea metabolic process			cytosolic transport
coenzyme biosynthetic process	GLUC	0.35627	0.0179									mixed, incl. Helix-turn-helix, and Activator of Hsp90 ATPase, Aha1	GLUC	0.687786	0.0055						coenzyme biosynthetic process			DNA-dependent DNA replication maintenance of fidelity
methionine metabolic process	GLUC	0.878201	0.0182									mixed, incl. Ribosomal protein L23/L15e core domain superfamily, and Ribosomal protein L34e	GLUC	0.363139	0.0056						methionine metabolic process			regulation of transport
proline metabolic process	GLUC	1.72893	0.0213									mostly uncharacterized, incl. regulation of transcription involved in G1/S transition of mitotic cell cycle, and polysaccharide catabolic process	GLUC	0.1398	0.0056						proline metabolic process			protein-DNA complex subunit organization
primary cell septum disassembly	GLUC	3.74022	0.0213									NADH regeneration	GLUC	0.188941	0.0076						primary cell septum disassembly			glycolipid metabolic process
regulation of actin cytoskeleton organization	GLUC	0.458739	0.0217									COPI-dependent Golgi-to-ER retrograde traffic, and COPII vesicle coat	GLUC	2.15596	0.008						regulation of actin cytoskeleton organization			meiotic DNA double-strand break formation
regulation of actin filament organization	GLUC	0.649727	0.0237									mostly uncharacterized, incl. regulation of transcription involved in G1/S transition of mitotic cell cycle, and polysaccharide catabolic process	GLUC	0.742906	0.008						regulation of actin filament organization			carbohydrate metabolic process
neurotransmitter metabolic process	GLUC	1.26874	0.0249									cell wall-bounded periplasmic space, and carbon utilization	GLUC	0.605972	0.0084						neurotransmitter metabolic process			nucleoside diphosphate phosphorylation
cysteine metabolic process	GLUC	1.15551	0.0251									hydrogen sulfide biosynthetic process	GLUC	0.435798	0.0087						cysteine metabolic process			cell differentiation
pyrimidine nucleobase biosynthetic process	GLUC	1.61756	0.0251									mixed, incl. KH domain, and Ribosomal protein L13e	GLUC	1.61329	0.0087						pyrimidine nucleobase biosynthetic process			cell-cell signaling
'de novo' pyrimidine nucleobase biosynthetic process	GLUC	1.67991	0.0256									purine nucleotide salvage, and Guanine deaminase	GLUC	1.92854	0.009						'de novo' pyrimidine nucleobase biosynthetic process			regulation of localization
glutamine metabolic process	GLUC	1.149	0.0269									aminoacyl-tRNA editing activity, and Glutamyl-tRNA synthetase, archaeal/eukaryotic cytosolic	GLUC	0.636964	0.0093						glutamine metabolic process			attachment of spindle microtubules to kinetochore involved in meiotic chromosome segregation
pyrimidine nucleoside metabolic process	GLUC	0.896029	0.0274									lysine biosynthetic process via aminoadipic acid	GLUC	1.57787	0.0097						pyrimidine nucleoside metabolic process			intron homing
pyrimidine ribonucleotide metabolic process	GLUC	1.21737	0.0284									mixed, incl. ER membrane protein complex, and protein insertion into ER membrane	GLUC	2.30905	0.0099						pyrimidine ribonucleotide metabolic process			double-strand break repair via nonhomologous end joining
nucleoside triphosphate metabolic process	GLUC	0.287492	0.0285									mixed, incl. Ribosomal protein L14, and Ribosomal L39 protein	GLUC	1.32287	0.0099						nucleoside triphosphate metabolic process			negative regulation of protein phosphorylation
'de novo' protein folding	GLUC	1.05249	0.0287									mixed, incl. Ribosomal protein S27, and Ribosomal protein L22e	GLUC	0.206172	0.0114						'de novo' protein folding			lipoprotein metabolic process
glucose metabolic process	GLUC	0.432065	0.0293									mixed, incl. Anticodon-binding, and DHHA1 domain	GLUC	0.662558	0.0114						glucose metabolic process			carbohydrate catabolic process
nucleocytoplasmic transport	GLUC	0.390022	0.031									Riboflavin metabolism, and thiamine biosynthetic process	GLUC	1.3502	0.0119						nucleocytoplasmic transport			establishment of chromosome localization
regulation of cytoskeleton organization	GLUC	0.436933	0.031									nuclear pore, and Ran GTPase binding	GLUC	0.502676	0.0119						regulation of cytoskeleton organization			Group I intron splicing
arginine biosynthetic process	GLUC	1.38871	0.0311									Proteasome subunit	GLUC	0.191671	0.0119						arginine biosynthetic process			protein targeting to vacuole
glycosyl compound biosynthetic process	GLUC	0.801908	0.0319									Threonine biosynthesis	GLUC	1.28923	0.0125						glycosyl compound biosynthetic process			secretion by cell
pigment biosynthetic process	GLUC	0.708077	0.0322									Nitrogen metabolism, and alanine catabolic process	GLUC	0.192757	0.0139						pigment biosynthetic process			ubiquitin-dependent protein catabolic process via the multivesicular body sorting pathway
pyrimidine ribonucleoside metabolic process	GLUC	1.17502	0.033									ATP generation from ADP, and pentose-phosphate shunt	GLUC	2.15971	0.0153						pyrimidine ribonucleoside metabolic process			negative regulation of transcription, DNA-templated
coenzyme metabolic process	GLUC	0.357895	0.0343									mixed, incl. response to methylglyoxal, and NADPH:quinone reductase activity	GLUC	0.274065	0.0158						coenzyme metabolic process			GPI anchor metabolic process
pyrimidine ribonucleotide biosynthetic process	GLUC	1.24935	0.0343									'de novo' cotranslational protein folding, and histone peptidyl-prolyl isomerization	GLUC	0.19969	0.0174						pyrimidine ribonucleotide biosynthetic process			non-recombinational repair
pyrimidine ribonucleoside biosynthetic process	GLUC	1.24935	0.0343									Arginine biosynthesis	GLUC	0.42209	0.0174						pyrimidine ribonucleoside biosynthetic process			negative regulation of G2/M transition of mitotic cell cycle
urea cycle	GLUC	1.54028	0.0347									Citrate cycle (TCA cycle), and Nitrogen metabolism	GLUC	1.20629	0.0174						urea cycle			glycolytic process
ribonucleoprotein complex assembly	GLUC	0.466314	0.0364									P-body, and Pumilio-family RNA binding repeat	GLUC	0.238282	0.0174						ribonucleoprotein complex assembly			pyruvate biosynthetic process
branched-chain amino acid biosynthetic process	GLUC	1.28434	0.039									mixed, incl. preribosome, large subunit precursor, and Ferrous iron transport protein B	GLUC	0.804845	0.0218						branched-chain amino acid biosynthetic process			negative regulation of DNA replication
purine ribonucleoside monophosphate biosynthetic process	GLUC	0.318812	0.0403									mixed, incl. antioxidant activity, and NAD(P)H-binding	GLUC	1.19623	0.0232						purine ribonucleoside monophosphate biosynthetic process			protein lipidation
branched-chain amino acid metabolic process	GLUC	1.10832	0.0436									import into nucleus, and nuclear pore	GLUC	0.284507	0.026						branched-chain amino acid metabolic process			siderophore transport
alpha-amino acid catabolic process	GLUC	0.755554	0.0436									ATP generation from ADP, and pentose-phosphate shunt	GLUC	0.78861	0.0281						alpha-amino acid catabolic process			siderophore-dependent iron import into cell
regulation of actin polymerization or depolymerization	GLUC	0.585969	0.0465									cysteine metabolic process, and Putative NAD(P)-binding	GLUC	0.231211	0.0317						regulation of actin polymerization or depolymerization			attachment of spindle microtubules to kinetochore involved in homologous chromosome segregation
positive regulation of mitotic sister chromatid separation	GLUC	0.504838	0.0484									nuclear pore, and mRNA export from nucleus	GLUC	1.769	0.0331						positive regulation of mitotic sister chromatid separation			glycolipid biosynthetic process
rRNA-containing ribonucleoprotein complex export from nucleus	GLUC	0.696477	0.0486									protein targeting to mitochondrion, and MICOS complex	GLUC	1.99244	0.035						rRNA-containing ribonucleoprotein complex export from nucleus			meiotic DNA double-strand break processing
nicotinamide nucleotide metabolic process	GLUC	0.351132	0.0502									small-subunit processome	GLUC	1.02474	0.035						nicotinamide nucleotide metabolic process			negative regulation of nucleic acid-templated transcription
positive regulation of mitotic metaphase/anaphase transition	GLUC	0.519427	0.0516									mixed, incl. flocculation, and positive regulation of flocculation	GLUC	0.41827	0.0359						positive regulation of mitotic metaphase/anaphase transition			protein-DNA complex assembly
maturation of LSU-rRNA	GLUC	0.698376	0.0526									mostly uncharacterized, incl. trehalose metabolism in response to stress, and antioxidant activity	GLYC	0.187385	0.0362						maturation of LSU-rRNA			carbohydrate transmembrane transporter activity
pyrimidine nucleoside monophosphate biosynthetic process	GLUC	1.1387	0.0536									mostly uncharacterized, incl. trehalose metabolism in response to stress, and Peptidase inhibitor I9	GLYC	1.06081	0.0374						pyrimidine nucleoside monophosphate biosynthetic process			carbohydrate:proton symporter activity
pyrimidine nucleoside biosynthetic process	GLUC	1.08873	0.0536									mixed, incl. Vitamin B6 metabolism, and Conidiation protein 6	GLYC	0.291432	0.0394						pyrimidine nucleoside biosynthetic process			glucose transmembrane transporter activity
positive regulation of cellular component organization	GLUC	0.317332	0.0536									mixed, incl. cellular detoxification, and oligosaccharide metabolic process	GLYC	1.92565	0.0397						positive regulation of cellular component organization			sugar transmembrane transporter activity
RNA localization	GLUC	0.365269	0.0587									mixed, incl. Meiosis, and negative regulation of ascospore formation	GLYC	0.511647	0.0397						RNA localization			solute:proton symporter activity
ribosomal small subunit biogenesis	GLUC	0.461858	0.0611									mixed, incl. cellular detoxification, and oligosaccharide metabolic process	GLYC	0.867221	0.0423						ribosomal small subunit biogenesis			symporter activity
pyridine-containing compound metabolic process	GLUC	0.333362	0.0625									mixed, incl. carbohydrate:proton symporter activity, and thiamine transmembrane transport	GLYC	1.88048	0.0481						pyridine-containing compound metabolic process			solute:cation symporter activity
purine nucleoside triphosphate metabolic process	GLUC	0.272579	0.0649									mostly uncharacterized, incl. trehalose metabolism in response to stress, and Peptidase inhibitor I9	GLYC	1.92026	0.0481						purine nucleoside triphosphate metabolic process			catalytic activity, acting on DNA
lysine metabolic process	GLUC	1.23105	0.0654									mixed, incl. Conidiation protein 6, and Haemerythrin-like	GLYC	1.36193	0.0505						lysine metabolic process			alpha-glucosidase activity
pyridine nucleotide metabolic process	GLUC	0.342257	0.0654									DNA repair, and mitotic DNA replication checkpoint	GLYC	0.303103	0.0528						pyridine nucleotide metabolic process			protein kinase activity
monocarboxylic acid biosynthetic process	GLUC	0.172613	0.0709									carbohydrate:proton symporter activity, and glucose 1-dehydrogenase (NADP+) activity	GLYC	0.425457	0.0551						monocarboxylic acid biosynthetic process			secondary active transmembrane transporter activity
nucleobase-containing compound transport	GLUC	0.348229	0.0721									mostly uncharacterized, incl. Peptidase inhibitor I9, and Aldo/keto reductase	GLYC	2.03467	0.0584						nucleobase-containing compound transport			helicase activity
positive regulation of metaphase/anaphase transition of cell cycle	GLUC	0.483566	0.075									mostly uncharacterized, incl. Conidiation protein 6, and Haemerythrin-like	GLYC	0.0706476	0.0584						positive regulation of metaphase/anaphase transition of cell cycle			protein serine/threonine kinase activity
ribonucleoside triphosphate metabolic process	GLUC	0.267925	0.0859									mostly uncharacterized, incl. Aldo/keto reductase, and Polyketide synthase, enoylreductase domain	GLYC	0.0672903	0.06						ribonucleoside triphosphate metabolic process			signaling receptor binding
positive regulation of chromosome separation	GLUC	0.469832	0.0861									mixed, incl. cellular detoxification, and protein folding	GLYC	1.67293	0.062						positive regulation of chromosome separation			DNA-dependent ATPase activity
actin cortical patch organization	GLUC	0.606027	0.0879									mixed, incl. cellular detoxification, and protein folding	GLYC	1.68225	0.062						actin cortical patch organization			nuclease activity
cellular amino acid catabolic process	GLUC	0.811297	0.0892									mostly uncharacterized, incl. Peptidase inhibitor I9, and Aldo/keto reductase	GLYC	0.714985	0.062						cellular amino acid catabolic process			ubiquitin ligase complex
positive regulation of cell division	GLUC	0.459204	0.093									mixed, incl. Conidiation protein 6, and Haemerythrin-like	GLYC	1.67909	0.062						positive regulation of cell division			plasma membrane of cell tip
NAD biosynthetic process	GLUC	0.799597	0.0931									mostly uncharacterized, incl. trehalose metabolism in response to stress, and Peptidase inhibitor I9	GLYC	1.62938	0.0674						NAD biosynthetic process			endosome
regulation of protein polymerization	GLUC	0.507204	0.0948									mixed, incl. negative regulation of ascospore formation, and sporulation resulting in formation of a cellular spore	GLYC	0.33548	0.0677						regulation of protein polymerization			meiotic spindle pole body
water-soluble vitamin metabolic process	GLUC	0.480728	0.0964									mixed, incl. Six-hairpin glycosidase superfamily, and XFP N-terminal domain	GLYC	0.241421	0.0712						water-soluble vitamin metabolic process			endosomal part
regulation of actin filament polymerization	GLUC	0.514108	0.0964									mixed, incl. nuclear membrane	GLYC	0.301045	0.0716						regulation of actin filament polymerization			microtubule organizing center
cellular modified amino acid metabolic process	GLUC	0.500978	0.0981									mixed, incl. Meiosis, and negative regulation of ascospore formation	GLYC	1.80765	0.0762						cellular modified amino acid metabolic process			vacuole
NAD metabolic process	GLUC	0.606657	0.1059									alpha-glucosidase activity, and glucan exo-1,3-beta-glucosidase activity	GLYC	1.54417	0.0785						NAD metabolic process			spindle pole body
carboxylic acid catabolic process	GLUC	0.632142	0.1063									negative regulation of ascospore formation	GLYC	0.0737846	0.0811						carboxylic acid catabolic process			cullin-RING ubiquitin ligase complex
steroid biosynthetic process	GLUC	0.58744	0.1074									alpha-glucosidase activity	GLYC	0.630328	0.0875						steroid biosynthetic process			fungal-type vacuole membrane
RNA transport	GLUC	0.384542	0.1074									mixed, incl. tethering complex, and membrane fusion	GLYC	0.12662	0.0905						RNA transport			extrinsic component of membrane
purine nucleobase metabolic process	GLUC	0.874464	0.1165									Homologous recombination, and mitotic G2/M transition checkpoint	GLYC	1.10447	0.0908						purine nucleobase metabolic process			chromosome, telomeric region
protein refolding	GLUC	1.35995	0.1188									tethering complex, and membrane fusion	GLYC	0.236258	0.0919						protein refolding			lytic vacuole membrane
mitochondrial tricarboxylic acid transmembrane transport	GLUC	2.38652	0.1188									mixed, incl. Sugar (and other) transporter, and Protein of unknown function (DUF999)	GLYC	0.644949	0.0919						mitochondrial tricarboxylic acid transmembrane transport			vacuolar membrane
proline catabolic process	GLUC	2.37582	0.1219									mixed, incl. reciprocal meiotic recombination, and Domain of unknown function DUF1708	GLYC	1.1943	0.0923						proline catabolic process			endosome membrane
sterol biosynthetic process	GLUC	0.582355	0.1284									DNA replication, and DNA damage	GLYC	0.505119	0.0923						sterol biosynthetic process			vacuolar part
UMP biosynthetic process	GLUC	1.16078	0.1299									mixed, incl. macroautophagy, and Inositol phosphate metabolism	GLYC	0.72925	0.0923						UMP biosynthetic process			tethering complex
canonical glycolysis	GLUC	1.09571	0.1299									DNA metabolic process	GLYC	1.49763	0.0938						canonical glycolysis			chromosome, centromeric region
peptidyl-proline modification	GLUC	0.914104	0.1312									intron homing, and ATP synthase protein 8, fungi	GLYC	0.200135	0.0959						peptidyl-proline modification			linear element
purine ribonucleoside triphosphate metabolic process	GLUC	0.249726	0.1318									mixed, incl. macroautophagy, and TOR complex	GLYC	1.69076	0.0999						purine ribonucleoside triphosphate metabolic process			mostly uncharacterized, incl. trehalose metabolism in response to stress, and antioxidant activity
intracellular protein transmembrane transport	GLUC	0.459678	0.1318									DNA metabolic process	GLYC	0.651554	0.0999						intracellular protein transmembrane transport			mostly uncharacterized, incl. trehalose metabolism in response to stress, and Peptidase inhibitor I9
L-methionine biosynthetic process	GLUC	1.08521	0.1329									Homologous recombination, and double-strand break repair via nonhomologous end joining	GLYC	1.67373	0.1019						L-methionine biosynthetic process			mixed, incl. Vitamin B6 metabolism, and Conidiation protein 6
sulfate assimilation	GLUC	1.32173	0.1365									tethering complex, and SNAP receptor activity	GLYC	1.66276	0.1057						sulfate assimilation			mixed, incl. cellular detoxification, and oligosaccharide metabolic process
cellular metabolic compound salvage	GLUC	0.538493	0.1365									SNARE binding, and tethering complex	GLYC	1.42347	0.1096						cellular metabolic compound salvage			mixed, incl. Meiosis, and negative regulation of ascospore formation
lysine biosynthetic process	GLUC	1.22085	0.1369									mostly uncharacterized, incl. Syg1 family, and Protein Ted1	GLYC	0.148954	0.1103						lysine biosynthetic process			mixed, incl. cellular detoxification, and oligosaccharide metabolic process
toxin biosynthetic process	GLUC	1.67373	0.1456									Antigen processing: Ubiquitination & Proteasome degradation, and HULC complex	GLYC	0.207168	0.1103						toxin biosynthetic process			mixed, incl. carbohydrate:proton symporter activity, and thiamine transmembrane transport
hydrogen sulfide biosynthetic process	GLUC	1.67373	0.1456									negative regulation of ascospore formation	GLYC	1.65034	0.1103						hydrogen sulfide biosynthetic process			mostly uncharacterized, incl. trehalose metabolism in response to stress, and Peptidase inhibitor I9
ribonucleoprotein complex subunit organization	GLUC	0.409098	0.1474									DNA metabolic process	GLYC	0.143821	0.1131						ribonucleoprotein complex subunit organization			mixed, incl. Conidiation protein 6, and Haemerythrin-like
arginine catabolic process to proline via ornithine	GLUC	2.25921	0.1502									Antigen processing: Ubiquitination & Proteasome degradation, and NEDD8-specific protease activity	GLYC	1.51554	0.115						arginine catabolic process to proline via ornithine			DNA repair, and mitotic DNA replication checkpoint
organophosphate catabolic process	GLUC	0.237836	0.1502									mixed, incl. Zinc finger, PARP-type, and WTF family	GLYC	0.769431	0.115						organophosphate catabolic process			carbohydrate:proton symporter activity, and glucose 1-dehydrogenase (NADP+) activity
nucleoside phosphate catabolic process	GLUC	0.109035	0.1543									mixed, incl. Protein of unknown function (DUF999), and Pombe specific 5TM protein	GLYC	1.32839	0.1238						nucleoside phosphate catabolic process			mostly uncharacterized, incl. Peptidase inhibitor I9, and Aldo/keto reductase
leucine metabolic process	GLUC	1.41747	0.1553									linear element, and meiotic DNA double-strand break formation	GLYC	0.0772904	0.1254						leucine metabolic process			mostly uncharacterized, incl. Conidiation protein 6, and Haemerythrin-like
regulation of mitotic nuclear division	GLUC	0.295791	0.161									Antigen processing: Ubiquitination & Proteasome degradation	GLYC	1.29389	0.1272						regulation of mitotic nuclear division			mostly uncharacterized, incl. Aldo/keto reductase, and Polyketide synthase, enoylreductase domain
'de novo' cotranslational protein folding	GLUC	1.62835	0.1635									mixed, incl. negative regulation of ascospore formation, and sporulation resulting in formation of a cellular spore	GLYC	1.35599	0.1305						'de novo' cotranslational protein folding			mixed, incl. cellular detoxification, and protein folding
positive regulation of mitotic nuclear division	GLUC	0.401168	0.1669									chromatin remodeling, and histone modification	GLYC	1.27651	0.1322						positive regulation of mitotic nuclear division			mixed, incl. cellular detoxification, and protein folding
positive regulation of mitotic cell cycle phase transition	GLUC	0.325508	0.1692									chromatin remodeling, and histone modification	GLYC	0.883645	0.1401						positive regulation of mitotic cell cycle phase transition			mostly uncharacterized, incl. Peptidase inhibitor I9, and Aldo/keto reductase
threonine metabolic process	GLUC	1.38369	0.1729									Galactose metabolism	GLYC	1.04777	0.1408						threonine metabolic process			mixed, incl. Conidiation protein 6, and Haemerythrin-like
ergosterol biosynthetic process	GLUC	0.589804	0.1735									mixed, incl. XFP N-terminal domain, and long-chain fatty acid biosynthetic process	GLYC	0.248054	0.1516						ergosterol biosynthetic process			mostly uncharacterized, incl. trehalose metabolism in response to stress, and Peptidase inhibitor I9
isoleucine biosynthetic process	GLUC	1.16626	0.1759									M-factor, and odorant binding	GLYC	1.22802	0.1519						isoleucine biosynthetic process			mixed, incl. negative regulation of ascospore formation, and sporulation resulting in formation of a cellular spore
fatty acid oxidation	GLUC	1.58889	0.1759									mixed, incl. Domain of unknown function DUF2415, and Protein of unknown function DUF1295	GLYC	0.0703856	0.1519						fatty acid oxidation			mixed, incl. Six-hairpin glycosidase superfamily, and XFP N-terminal domain
regulation of cellular component biogenesis	GLUC	0.222174	0.1759									macroautophagy	GLYC	1.11202	0.1533						regulation of cellular component biogenesis			mixed, incl. nuclear membrane
nucleoside triphosphate biosynthetic process	GLUC	0.181172	0.1767									tethering complex, and SNAP receptor activity	GLYC	0.146786	0.1541						nucleoside triphosphate biosynthetic process			mixed, incl. Meiosis, and negative regulation of ascospore formation
water-soluble vitamin biosynthetic process	GLUC	0.509738	0.1767									vesicle-mediated transport	GLYC	0.0720637	0.1601						water-soluble vitamin biosynthetic process			alpha-glucosidase activity, and glucan exo-1,3-beta-glucosidase activity
positive regulation of organelle organization	GLUC	0.302252	0.1815									mostly uncharacterized, incl. Meiotic expression up-regulated protein, and structural constituent of cell wall	GLYC	0.591301	0.162						positive regulation of organelle organization			negative regulation of ascospore formation
nucleotide catabolic process	GLUC	0.100047	0.1822									mixed, incl. medial cortical node, and maintenance of actomyosin contractile ring localization	GLYC	0.297606	0.1635						nucleotide catabolic process			alpha-glucosidase activity
sterol metabolic process	GLUC	0.548443	0.1822									DNA repair complex, and TRAF-like	GLYC	0.844358	0.1653						sterol metabolic process			mixed, incl. tethering complex, and membrane fusion
regulation of translational fidelity	GLUC	0.880073	0.1872									mixed, incl. G protein-coupled receptor signaling pathway, and high mobility group	GLYC	1.50077	0.1653						regulation of translational fidelity			Homologous recombination, and mitotic G2/M transition checkpoint
posttranscriptional regulation of gene expression	GLUC	0.302917	0.1875									iron import into cell	GLYC	1.3656	0.1653						posttranscriptional regulation of gene expression			tethering complex, and membrane fusion
electron transport chain	GLUC	0.414384	0.1929									mixed, incl. negative regulation of ascospore formation, and sporulation resulting in formation of a cellular spore	GLYC	0.174191	0.1653						electron transport chain			mixed, incl. Sugar (and other) transporter, and Protein of unknown function (DUF999)
regulation of nuclear division	GLUC	0.2315	0.1929									mixed, incl. Protein of unknown function (DUF999), and Pombe specific 5TM protein	GLYC	1.50145	0.1653						regulation of nuclear division			mixed, incl. reciprocal meiotic recombination, and Domain of unknown function DUF1708
alcohol biosynthetic process	GLUC	0.420078	0.1943									protein modification by small protein conjugation, and F-box domain	GLYC	0.191989	0.1653						alcohol biosynthetic process			DNA replication, and DNA damage
regulation of cellular component size	GLUC	0.442244	0.1958									regulation of cell communication, and signaling	GLYC	0.607792	0.177						regulation of cellular component size			mixed, incl. macroautophagy, and Inositol phosphate metabolism
pyridine-containing compound biosynthetic process	GLUC	0.272078	0.1958									mostly uncharacterized, incl. exomer complex, and Protein of unknown function (DUF3808)	GLYC	0.293969	0.1803						pyridine-containing compound biosynthetic process			DNA metabolic process
hexose metabolic process	GLUC	0.0380995	0.2036									Conidiation protein 6, and Haemerythrin-like	GLYC	1.32548	0.1924						hexose metabolic process			intron homing, and ATP synthase protein 8, fungi
regulation of cellular amide metabolic process	GLUC	0.345349	0.2036									Golgi vesicle transport, and exocytosis	GLYC	1.324	0.1926						regulation of cellular amide metabolic process			mixed, incl. macroautophagy, and TOR complex
positive regulation of mitotic sister chromatid segregation	GLUC	0.408165	0.2036									mixed, incl. Mechanosensitive ion channel, and Protein of unknown function DUF2417	GLYC	0.138817	0.1926						positive regulation of mitotic sister chromatid segregation			DNA metabolic process
termination of RNA polymerase II transcription, poly(A)-coupled	GLUC	1.53401	0.2057									SAGA complex, and NuA4 histone acetyltransferase complex	GLYC	0.659804	0.1936						termination of RNA polymerase II transcription, poly(A)-coupled			Homologous recombination, and double-strand break repair via nonhomologous end joining
lysine biosynthetic process via aminoadipic acid	GLUC	1.21271	0.2112									mixed, incl. Domain of unknown function DUF4211	GLYC	0.517245	0.197						lysine biosynthetic process via aminoadipic acid			tethering complex, and SNAP receptor activity
protein export from nucleus	GLUC	0.360383	0.212									vesicle-mediated transport	GLYC	1.12581	0.197						protein export from nucleus			SNARE binding, and tethering complex
positive regulation of cell cycle phase transition	GLUC	0.298747	0.212									negative regulation of ascospore formation	GLYC	1.12797	0.197						positive regulation of cell cycle phase transition			mostly uncharacterized, incl. Syg1 family, and Protein Ted1
maturation of SSU-rRNA	GLUC	0.275167	0.2184									nuclear ubiquitin ligase complex	GLYC	0.580363	0.1981						maturation of SSU-rRNA			Antigen processing: Ubiquitination & Proteasome degradation, and HULC complex
dicarboxylic acid biosynthetic process	GLUC	0.79898	0.2184									vesicle-mediated transport	GLYC	0.692433	0.2027						dicarboxylic acid biosynthetic process			negative regulation of ascospore formation
positive regulation of translational fidelity	GLUC	1.95809	0.2184									mixed, incl. Protein of unknown function (DUF999), and Pombe specific 5TM protein	GLYC	0.462033	0.2073						positive regulation of translational fidelity			DNA metabolic process
oxidoreduction coenzyme metabolic process	GLUC	0.325221	0.2226									regulation of cell communication, and signaling	GLYC	0.70875	0.2075						oxidoreduction coenzyme metabolic process			Antigen processing: Ubiquitination & Proteasome degradation, and NEDD8-specific protease activity
threonine biosynthetic process	GLUC	1.50077	0.2226									G protein-coupled receptor signaling pathway, and negative regulation of G protein-coupled receptor signaling pathway	GLYC	0.504161	0.2129						threonine biosynthetic process			mixed, incl. Zinc finger, PARP-type, and WTF family
positive regulation of chromosome organization	GLUC	0.346917	0.2281									mixed, incl. regulation of conjugation with cellular fusion, and regulation of MAPK cascade	GLYC	0.265349	0.2148						positive regulation of chromosome organization			mixed, incl. Protein of unknown function (DUF999), and Pombe specific 5TM protein
organic hydroxy compound biosynthetic process	GLUC	0.307694	0.2309									Glycerophospholipid metabolism, and triglyceride metabolic process	GLYC	0.376549	0.2148						organic hydroxy compound biosynthetic process			linear element, and meiotic DNA double-strand break formation
positive regulation of cellular protein catabolic process	GLUC	0.431464	0.2328									mixed, incl. Protein of unknown function (DUF999), and Pombe specific 5TM protein	GLYC	0.100453	0.2208						positive regulation of cellular protein catabolic process			Antigen processing: Ubiquitination & Proteasome degradation
purine ribonucleoside biosynthetic process	GLUC	1.00189	0.2352									protein transport to vacuole involved in ubiquitin-dependent protein catabolic process via the multivesicular body sorting pathway, and Snf7	GLYC	0.374488	0.2212						purine ribonucleoside biosynthetic process			mixed, incl. negative regulation of ascospore formation, and sporulation resulting in formation of a cellular spore
assembly of large subunit precursor of preribosome	GLUC	1.48022	0.2372									ascospore-type prospore-specific spindle pole body remodeling, and regulation of mitochondrion organization	GLYC	0.385437	0.2217						assembly of large subunit precursor of preribosome			chromatin remodeling, and histone modification
cortical cytoskeleton organization	GLUC	0.380944	0.2406									meiotic DNA double-strand break formation, and homologous chromosome orientation involved in meiotic metaphase I plate congression	GLYC	0.107042	0.2224						cortical cytoskeleton organization			chromatin remodeling, and histone modification
positive regulation of nuclear division	GLUC	0.314536	0.2424									GID complex, and Kelch repeat	GLYC	0.776054	0.2313						positive regulation of nuclear division			Galactose metabolism
maintenance of actomyosin contractile ring localization	GLUC	1.35144	0.2426									mixed, incl. glucosidase activity, and Peptide transport	GLYC	0.168422	0.2322						maintenance of actomyosin contractile ring localization			mixed, incl. XFP N-terminal domain, and long-chain fatty acid biosynthetic process
sulfate reduction	GLUC	1.63619	0.2446									protein transport to vacuole involved in ubiquitin-dependent protein catabolic process via the multivesicular body sorting pathway, and Snf7	GLYC	1.13107	0.2322						sulfate reduction			M-factor, and odorant binding
meiosis I	GLYC	0.412547	4.07e-07									mixed, incl. tubulin complex assembly, and Exonuclease V	GLYC	0.111805	0.234						cofactor binding			mixed, incl. Domain of unknown function DUF2415, and Protein of unknown function DUF1295
meiotic nuclear division	GLYC	0.397098	5.03e-07									histone modification, and nucleosome assembly	GLYC	0.510369	0.234						coenzyme binding			macroautophagy
meiotic cell cycle process	GLYC	0.315611	5.03e-07									mixed, incl. Major facilitator, sugar transporter-like, and PITH domain	GLYC	0.31859	0.234						rRNA binding			tethering complex, and SNAP receptor activity
meiosis I cell cycle process	GLYC	0.401689	8.83e-07									mixed, incl. DNA packaging, and histone lysine demethylation	GLYC	0.409954	0.234						translation initiation factor activity			vesicle-mediated transport
negative regulation of ascospore formation	GLYC	1.18994	2.46e-06									ESCRT complex, and Vta1 like	GLYC	0.277815	0.234						ligase activity			mostly uncharacterized, incl. Meiotic expression up-regulated protein, and structural constituent of cell wall
reciprocal meiotic recombination	GLYC	0.589182	8.97e-06									mixed, incl. Sporulation, and regulation of transcription from RNA polymerase II promoter involved in meiotic cell cycle	GLYC	0.742201	0.234						oxidoreductase activity, acting on CH-OH group of donors			mixed, incl. medial cortical node, and maintenance of actomyosin contractile ring localization
carbohydrate transmembrane transport	GLYC	2.24853	3.54e-05									mixed, incl. tubulin complex assembly, and Transcription factor CBF/NF-Y/archaeal histone domain	GLYC	0.126677	0.2346						oxidoreductase activity, acting on the CH-OH group of donors, NAD or NADP as acceptor			DNA repair complex, and TRAF-like
glucose import	GLYC	2.53164	7.09e-05									mixed, incl. ascospore-type prospore assembly, and regulation of transcription from RNA polymerase II promoter involved in meiotic cell cycle	GLYC	0.273252	0.2382						transferase activity, transferring pentosyl groups			mixed, incl. G protein-coupled receptor signaling pathway, and high mobility group
DNA recombination	GLYC	0.335029	0.00024									mixed, incl. regulation of conjugation with cellular fusion, and regulation of MAPK cascade	GLYC	0.312992	0.2399						vitamin binding			iron import into cell
vacuolar transport	GLYC	0.323376	0.00024									nuclear migration, and gamma-tubulin complex	GLYC	0.30513	0.2499						pyridoxal phosphate binding			mixed, incl. negative regulation of ascospore formation, and sporulation resulting in formation of a cellular spore
establishment of protein localization to vacuole	GLYC	0.527931	0.00027																		translation regulator activity, nucleic acid binding			mixed, incl. Protein of unknown function (DUF999), and Pombe specific 5TM protein
regulation of cell differentiation	GLYC	0.73439	0.00031																		translation factor activity, RNA binding			protein modification by small protein conjugation, and F-box domain
negative regulation of reproductive process	GLYC	0.523161	0.00034																		lyase activity			regulation of cell communication, and signaling
carbohydrate transport	GLYC	1.41271	0.00036																		ligase activity, forming carbon-nitrogen bonds			mostly uncharacterized, incl. exomer complex, and Protein of unknown function (DUF3808)
negative regulation of multi-organism process	GLYC	0.664143	0.00036																		hydrolase activity, acting on carbon-nitrogen (but not peptide) bonds			Conidiation protein 6, and Haemerythrin-like
negative regulation of cell cycle	GLYC	0.254815	0.0005																		aminoacyl-tRNA ligase activity			Golgi vesicle transport, and exocytosis
regulation of ascospore formation	GLYC	0.809113	0.00056																		NAD binding			mixed, incl. Mechanosensitive ion channel, and Protein of unknown function DUF2417
meiotic chromosome segregation	GLYC	0.329427	0.0012																		transaminase activity			SAGA complex, and NuA4 histone acetyltransferase complex
late endosome to vacuole transport	GLYC	0.448413	0.0013																		unfolded protein binding			mixed, incl. Domain of unknown function DUF4211
negative regulation of meiotic cell cycle	GLYC	0.678094	0.0016																		oxidoreductase activity, acting on NAD(P)H			vesicle-mediated transport
regulation of reproductive process	GLYC	0.35443	0.0019																		translation regulator activity			negative regulation of ascospore formation
post-Golgi vesicle-mediated transport	GLYC	0.278904	0.0033																		oxidoreductase activity, acting on a sulfur group of donors			nuclear ubiquitin ligase complex
iron import into cell	GLYC	1.98039	0.0038																		oxidoreductase activity, acting on the CH-NH group of donors			vesicle-mediated transport
protein localization to vacuole	GLYC	0.380318	0.0041																		tricarboxylate secondary active transmembrane transporter activity			mixed, incl. Protein of unknown function (DUF999), and Pombe specific 5TM protein
negative regulation of cell cycle process	GLYC	0.233136	0.0042																		oxidoreductase activity, acting on the aldehyde or oxo group of donors, NAD or NADP as acceptor			regulation of cell communication, and signaling
chromosome segregation	GLYC	0.173786	0.0044																		hydrolase activity, acting on carbon-nitrogen (but not peptide) bonds, in linear amides			G protein-coupled receptor signaling pathway, and negative regulation of G protein-coupled receptor signaling pathway
homologous chromosome segregation	GLYC	0.33872	0.0056																		disulfide oxidoreductase activity			mixed, incl. regulation of conjugation with cellular fusion, and regulation of MAPK cascade
regulation of meiotic cell cycle	GLYC	0.388632	0.0092																		carbon-oxygen lyase activity			Glycerophospholipid metabolism, and triglyceride metabolic process
iron coordination entity transport	GLYC	2.4411	0.0112																		cytosolic ribosome			mixed, incl. Protein of unknown function (DUF999), and Pombe specific 5TM protein
double-strand break repair	GLYC	0.24303	0.0113																		cytosolic part			protein transport to vacuole involved in ubiquitin-dependent protein catabolic process via the multivesicular body sorting pathway, and Snf7
protein phosphorylation	GLYC	0.124022	0.0113																		cytosolic large ribosomal subunit			ascospore-type prospore-specific spindle pole body remodeling, and regulation of mitochondrion organization
regulation of multi-organism process	GLYC	0.409954	0.0113																		large ribosomal subunit			meiotic DNA double-strand break formation, and homologous chromosome orientation involved in meiotic metaphase I plate congression
nuclear chromosome segregation	GLYC	0.184814	0.0113																		cytosolic small ribosomal subunit			GID complex, and Kelch repeat
iron ion transport	GLYC	1.22396	0.0129																		small ribosomal subunit			mixed, incl. glucosidase activity, and Peptide transport
oligosaccharide catabolic process	GLYC	1.3554	0.0151																		proteasome complex			protein transport to vacuole involved in ubiquitin-dependent protein catabolic process via the multivesicular body sorting pathway, and Snf7
glycerophospholipid biosynthetic process	GLYC	0.248447	0.016																		endopeptidase complex			mixed, incl. tubulin complex assembly, and Exonuclease V
glycerolipid biosynthetic process	GLYC	0.226641	0.0243																		proteasome regulatory particle			histone modification, and nucleosome assembly
protein ubiquitination	GLYC	0.198333	0.0251																		actin cortical patch			mixed, incl. Major facilitator, sugar transporter-like, and PITH domain
intracellular signal transduction	GLYC	0.152089	0.0259																		peptidase complex			mixed, incl. DNA packaging, and histone lysine demethylation
chromosome organization involved in meiotic cell cycle	GLYC	0.343935	0.0259																		cortical actin cytoskeleton			ESCRT complex, and Vta1 like
peptidyl-serine phosphorylation	GLYC	0.235233	0.0263																		actin cytoskeleton			mixed, incl. Sporulation, and regulation of transcription from RNA polymerase II promoter involved in meiotic cell cycle
protein modification by small protein conjugation or removal	GLYC	0.150847	0.0278																		mitochondrial protein complex			mixed, incl. tubulin complex assembly, and Transcription factor CBF/NF-Y/archaeal histone domain
endosomal transport	GLYC	0.29586	0.0364																		nuclear periphery			mixed, incl. ascospore-type prospore assembly, and regulation of transcription from RNA polymerase II promoter involved in meiotic cell cycle
autophagy	GLYC	0.248063	0.0376																		nuclear pore			mixed, incl. regulation of conjugation with cellular fusion, and regulation of MAPK cascade
glycerophospholipid metabolic process	GLYC	0.142511	0.0395																		SRP-dependent cotranslational protein targeting to membrane			nuclear migration, and gamma-tubulin complex
DNA conformation change	GLYC	0.145927	0.0403																		SRP-dependent cotranslational protein targeting to membrane			Galactose metabolism
glycerolipid metabolic process	GLYC	0.1225	0.0436																		Nonsense Mediated Decay (NMD) enhanced by the Exon Junction Complex (EJC)			Meiosis - yeast
amine catabolic process	GLYC	1.36836	0.0625																		Nonsense Mediated Decay (NMD) enhanced by the Exon Junction Complex (EJC), and Eukaryotic Translation Elongation			Autophagy - yeast
macroautophagy	GLYC	0.275521	0.0625																		SRP-dependent cotranslational protein targeting to membrane			Fructose and mannose metabolism
primary alcohol metabolic process	GLYC	1.21004	0.0625																		Translation, and mRNA surveillance pathway			Basal transcription factors
vacuole organization	GLYC	0.281454	0.0649																		SRP-dependent cotranslational protein targeting to membrane			Cell cycle - yeast
negative regulation of mitotic cell cycle phase transition	GLYC	0.139151	0.0654																		Translation, and cotranslational protein targeting to membrane			Autophagy - other
pheromone-dependent signal transduction involved in conjugation with cellular fusion	GLYC	0.838532	0.0738																		SRP-dependent cotranslational protein targeting to membrane
negative regulation of cell cycle phase transition	GLYC	0.121942	0.0796																		SRP-dependent cotranslational protein targeting to membrane
recombinational repair	GLYC	0.208365	0.082																		SRP-dependent cotranslational protein targeting to membrane
signal transduction involved in positive regulation of conjugation with cellular fusion	GLYC	0.769114	0.082																		SRP-dependent cotranslational protein targeting to membrane
late endosome to vacuole transport via multivesicular body sorting pathway	GLYC	0.406981	0.0843																		SRP-dependent cotranslational protein targeting to membrane
cellular response to glucose starvation	GLYC	0.918643	0.0859																		SRP-dependent cotranslational protein targeting to membrane
peptidyl-serine modification	GLYC	0.143359	0.0948																		SRP-dependent cotranslational protein targeting to membrane
sexual reproduction	GLYC	0.150507	0.1108																		SRP-dependent cotranslational protein targeting to membrane
negative regulation of mitotic cell cycle	GLYC	0.0943107	0.1111																		alpha-amino acid metabolic process, and Metabolism of nucleotides
mitochondrial respiratory chain complex assembly	GLYC	0.134663	0.1141																		Biosynthesis of amino acids, and Metabolism of nucleotides
microtubule-based process	GLYC	0.252721	0.1165																		Biosynthesis of amino acids
phospholipid metabolic process	GLYC	0.0677766	0.1175																		SRP-dependent cotranslational protein targeting to membrane
negative regulation of protein modification process	GLYC	0.132383	0.1241																		SRP-dependent cotranslational protein targeting to membrane
protein modification by small protein conjugation	GLYC	0.140512	0.1246																		Amino-acid biosynthesis
vesicle docking	GLYC	0.324665	0.1266																		SRP-dependent cotranslational protein targeting to membrane
glucose import across plasma membrane	GLYC	1.74755	0.1275																		tRNA aminoacylation for protein translation
sister chromatid segregation	GLYC	0.13915	0.1305																		mixed, incl. fungal-type cell wall disassembly, and positive regulation of division septum assembly
phosphatidylinositol biosynthetic process	GLYC	0.240301	0.1305																		mixed, incl. fungal-type cell wall disassembly, and SUN family
metal ion transport	GLYC	0.424108	0.1305																		mixed, incl. Carbohydrate binding, and Glycosyl hydrolase family 71
carbohydrate import across plasma membrane	GLYC	1.33339	0.1329																		mixed, incl. protein refolding, and ATPase regulator activity
cell cycle checkpoint	GLYC	0.186324	0.1365																		protein folding, and OPI10 family
double-strand break repair via homologous recombination	GLYC	0.190558	0.1365																		Amino-acid biosynthesis
mitotic cell cycle checkpoint	GLYC	0.164652	0.1365																		protein folding, and OPI10 family
G protein-coupled receptor signaling pathway	GLYC	0.759087	0.1365																		Metabolism of nucleotides, and Phosphoribosyl transferase domain
phospholipid biosynthetic process	GLYC	0.132436	0.1365																		branched-chain amino acid biosynthetic process, and Aromatic amino acid biosynthesis
cytosolic transport	GLYC	0.302699	0.1365																		protein folding, and OPI10 family
DNA-dependent DNA replication maintenance of fidelity	GLYC	0.251042	0.1365																		mixed, incl. protein refolding, and HSP20-like chaperone
regulation of transport	GLYC	0.0916147	0.1365																		cytosolic small ribosomal subunit, and Ribosomal L29 protein
protein-DNA complex subunit organization	GLYC	0.093068	0.1365																		tRNA aminoacylation for protein translation
glycolipid metabolic process	GLYC	0.251203	0.1369																		mixed, incl. IMP metabolic process, and purine ribonucleoside biosynthetic process
meiotic DNA double-strand break formation	GLYC	1.02507	0.1431																		IMP metabolic process, and purine ribonucleoside biosynthetic process
carbohydrate metabolic process	GLYC	0.255344	0.1502																		tRNA aminoacylation, and Recycling of eIF2:GDP
nucleoside diphosphate phosphorylation	GLYC	0.504382	0.1553																		proteasome complex
cell differentiation	GLYC	0.132744	0.1586																		proteasome complex
cell-cell signaling	GLYC	1.5658	0.1692																		tRNA aminoacylation
regulation of localization	GLYC	0.0712326	0.1692																		tRNA aminoacylation for protein translation
attachment of spindle microtubules to kinetochore involved in meiotic chromosome segregation	GLYC	0.319824	0.1692																		mixed, incl. Ribosomal protein S7e, and Ribosomal protein L28e
intron homing	GLYC	1.85165	0.175																		sterol biosynthetic process, and sphingolipid biosynthetic process
double-strand break repair via nonhomologous end joining	GLYC	0.760549	0.1759																		serine family amino acid metabolic process, and one-carbon metabolic process
negative regulation of protein phosphorylation	GLYC	0.23799	0.1793																		arginine metabolic process, and Arginine and proline metabolism
lipoprotein metabolic process	GLYC	0.178501	0.1867																		Carbon metabolism, and monosaccharide metabolic process
carbohydrate catabolic process	GLYC	0.47932	0.187																		Carbon metabolism, and Histidine phosphatase superfamily, clade-1
establishment of chromosome localization	GLYC	0.241793	0.187																		translation preinitiation complex, and eukaryotic translation initiation factor 4F complex
Group I intron splicing	GLYC	1.74646	0.1872																		Proteasome
protein targeting to vacuole	GLYC	0.640605	0.1891																		Carbon metabolism, and Amino sugar and nucleotide sugar metabolism
secretion by cell	GLYC	0.194786	0.1916																		mixed, incl. Ribosomal protein L44, and Ribosomal protein S17, conserved site
ubiquitin-dependent protein catabolic process via the multivesicular body sorting pathway	GLYC	0.442612	0.1929																		Carbon metabolism, and 6-phosphofructo-2-kinase
negative regulation of transcription, DNA-templated	GLYC	0.0671657	0.1943																		mixed, incl. ClpA/B family, and ATPase regulator activity
GPI anchor metabolic process	GLYC	0.210779	0.1958																		mixed, incl. Ribosomal protein S15P, and Ribosomal protein S21e
non-recombinational repair	GLYC	0.607752	0.2036																		proteasome complex, and Signalosome
negative regulation of G2/M transition of mitotic cell cycle	GLYC	0.119023	0.2082																		lysine biosynthetic process via aminoadipic acid, and L-phenylalanine:2-oxoglutarate aminotransferase activity
glycolytic process	GLYC	0.492959	0.2112																		mixed, incl. Plectin/S10 domain, and Ribosomal protein S8e
pyruvate biosynthetic process	GLYC	0.492959	0.2112																		cytosolic large ribosomal subunit, and Ribosomal protein S27
negative regulation of DNA replication	GLYC	0.255395	0.212																		actin cortical patch
protein lipidation	GLYC	0.177936	0.2148																		Branched-chain amino acid biosynthesis, and Threonine biosynthesis
siderophore transport	GLYC	1.34497	0.2212																		sterol biosynthetic process, and sphingolipid metabolic process
siderophore-dependent iron import into cell	GLYC	1.34497	0.2212																		ornithine metabolic process, and Spermidine biosynthesis
attachment of spindle microtubules to kinetochore involved in homologous chromosome segregation	GLYC	0.324457	0.2268																		thiamine biosynthetic process, and alkaline phosphatase activity
glycolipid biosynthetic process	GLYC	0.202669	0.2332																		Proteasome
meiotic DNA double-strand break processing	GLYC	0.951822	0.2413																		purine ribonucleoside biosynthetic process, and Nucleotide metabolism
negative regulation of nucleic acid-templated transcription	GLYC	0.0684639	0.2473																		mixed, incl. regulation of transcription involved in G1/S transition of mitotic cell cycle, and polysaccharide catabolic process
protein-DNA complex assembly	GLYC	0.139087	0.2481																		mixed, incl. negative regulation of cellular response to heat, and Chaperone DnaK
																					Carbon metabolism, and 6-phosphofructo-2-kinase
																					regulation of actin polymerization or depolymerization
																					mixed, incl. Ribosomal_L31e, and Ribosomal protein S30
																					mixed, incl. Ribosomal L40e family, and Ribosomal protein S30
																					tRNA aminoacylation for protein translation
																					mixed, incl. Ribosomal protein L21e, and Ribosomal protein S19e
																					sterol biosynthetic process
																					nuclear pore, and mRNA export from nucleus
																					mixed, incl. Helix-turn-helix, and Activator of Hsp90 ATPase, Aha1
																					mixed, incl. Ribosomal protein L23/L15e core domain superfamily, and Ribosomal protein L34e
																					mostly uncharacterized, incl. regulation of transcription involved in G1/S transition of mitotic cell cycle, and polysaccharide catabolic process
																					NADH regeneration
																					COPI-dependent Golgi-to-ER retrograde traffic, and COPII vesicle coat
																					mostly uncharacterized, incl. regulation of transcription involved in G1/S transition of mitotic cell cycle, and polysaccharide catabolic process
																					cell wall-bounded periplasmic space, and carbon utilization
																					hydrogen sulfide biosynthetic process
																					mixed, incl. KH domain, and Ribosomal protein L13e
																					purine nucleotide salvage, and Guanine deaminase
																					aminoacyl-tRNA editing activity, and Glutamyl-tRNA synthetase, archaeal/eukaryotic cytosolic
																					lysine biosynthetic process via aminoadipic acid
																					mixed, incl. ER membrane protein complex, and protein insertion into ER membrane
																					mixed, incl. Ribosomal protein L14, and Ribosomal L39 protein
																					mixed, incl. Ribosomal protein S27, and Ribosomal protein L22e
																					mixed, incl. Anticodon-binding, and DHHA1 domain
																					Riboflavin metabolism, and thiamine biosynthetic process
																					nuclear pore, and Ran GTPase binding
																					Proteasome subunit
																					Threonine biosynthesis
																					Nitrogen metabolism, and alanine catabolic process
																					ATP generation from ADP, and pentose-phosphate shunt
																					mixed, incl. response to methylglyoxal, and NADPH:quinone reductase activity
																					'de novo' cotranslational protein folding, and histone peptidyl-prolyl isomerization
																					Arginine biosynthesis
																					Citrate cycle (TCA cycle), and Nitrogen metabolism
																					P-body, and Pumilio-family RNA binding repeat
																					mixed, incl. preribosome, large subunit precursor, and Ferrous iron transport protein B
																					mixed, incl. antioxidant activity, and NAD(P)H-binding
																					import into nucleus, and nuclear pore
																					ATP generation from ADP, and pentose-phosphate shunt
																					cysteine metabolic process, and Putative NAD(P)-binding
																					nuclear pore, and mRNA export from nucleus
																					protein targeting to mitochondrion, and MICOS complex
																					small-subunit processome
																					mixed, incl. flocculation, and positive regulation of flocculation
																					Ribosome
																					Biosynthesis of antibiotics
																					Biosynthesis of amino acids
																					Alanine, aspartate and glutamate metabolism
																					2-Oxocarboxylic acid metabolism
																					Purine metabolism
																					Pyrimidine metabolism
																					Arginine biosynthesis
																					Glycolysis / Gluconeogenesis
																					Phenylalanine metabolism
																					Lysine biosynthesis
																					Glycine, serine and threonine metabolism
																					Tyrosine metabolism
																					RNA transport
																					Proteasome
																					Aminoacyl-tRNA biosynthesis
																					Butanoate metabolism
																					Carbon metabolism
																					Cysteine and methionine metabolism
																					Phenylalanine, tyrosine and tryptophan biosynthesis
																					Sulfur metabolism
																					Valine, leucine and isoleucine biosynthesis
																					Arginine and proline metabolism
																					Oxidative phosphorylation
																					Glutathione metabolism
																					mRNA surveillance pathway
(b) Escherichia coli STRING Functional Enrichment analysis for all genes, FDR < 0.25
Biological Process	Condition	enrichment score	false discovery rate	Molecular Function	Condition	enrichment score	false discovery rate	Cellular Component	Condition	enrichment score	false discovery rate	LNC String	Condition	enrichment score	false discovery rate	KEGG Pathway	Condition	enrichment score	false discovery rate		Terms Enriched in Escherichia coli growing in glucose			Terms Enriched in Escherichia coli growing in glycerol/acetate
anaerobic respiration	GLUC	1.97482	8	nitrite reductase activity	GLUC	6.21807	6.21807	nitrate reductase complex	GLUC	4.22248	5.47e-05	mostly uncharacterized, incl. trehalose metabolic process, and Inner membrane protein YqjD/ElaB	GLUC	1.57233	5.27e-13	Biosynthesis of amino acids	GLUC	1.01947	1.08e-05		ana+V395:V691erobic respiration			ribonucleoprotein complex biogenesis
nitrate assimilation	GLUC	4.02023	1.05e-06	nitrate reductase activity	GLUC	4.25785	4.25785	plasma membrane respirasome	GLUC	1.28102	0.00076	mostly uncharacterized, incl. trehalose metabolic process, and Inner membrane protein YqjD/ElaB	GLUC	1.46118	5.89e-11	Nitrogen metabolism	GLUC	3.37694	4.85e-05		nitrate assimilation			ribosome biogenesis
reactive nitrogen species metabolic process	GLUC	3.94314	1.39e-06	oxidoreductase activity, acting on other nitrogenous compounds as donors	GLUC	3.81418	3.81418	respiratory chain complex	GLUC	0.95144	0.0023	mostly uncharacterized, incl. Inner membrane protein YqjD/ElaB, and BON domain	GLUC	2.19146	3.52e-10	Glycine, serine and threonine metabolism	GLUC	1.21816	0.0129		reactive nitrogen species metabolic process			ncRNA metabolic process
response to toxic substance	GLUC	0.981401	3.03e-06	oxidoreductase activity, acting on other nitrogenous compounds as donors, cytochrome as acceptor	GLUC	3.00382	3.00382	respirasome	GLUC	0.838282	0.0132	mostly uncharacterized, incl. Inner membrane protein YqjD/ElaB, and Dodecin-like	GLUC	1.84082	2.12e-08	Butanoate metabolism	GLUC	0.879209	0.0129		response to toxic substance			lipopolysaccharide biosynthetic process
nitrogen cycle metabolic process	GLUC	2.79825	4.16e-06	molybdopterin cofactor binding	GLUC	1.99976	1.99976	plasma membrane fumarate reductase complex	GLUC	3.01897	0.0332	mostly uncharacterized, incl. BON domain, and Inner membrane protein YqjD/ElaB	GLUC	2.44763	2.31e-08	Glycolysis / Gluconeogenesis	GLUC	0.669612	0.0153		nitrogen cycle metabolic process			lipopolysaccharide metabolic process
detoxification	GLUC	1.2209	7.48e-06	nitrite reductase (cytochrome, ammonia-forming) activity	GLUC	5.10358	5.10358	dimethyl sulfoxide reductase complex	GLUC	3.33633	0.0415	mixed, incl. Iron, and protein maturation	GLUC	0.939361	3.55e-08	Alanine, aspartate and glutamate metabolism	GLUC	2.01168	0.0153		detoxification			ncRNA processing
arginine catabolic process to succinate	GLUC	5.68054	9.88e-06	oxidoreductase activity, acting on a sulfur group of donors	GLUC	0.947388	0.947388	[Ni-Fe] hydrogenase complex	GLUC	3.23165	0.0516	mixed, incl. carnitine metabolic process, and Ferredoxin-like, FixX	GLUC	2.26554	5.1e-07	Phenylalanine metabolism	GLUC	0.950871	0.0297		arginine catabolic process to succinate			organelle organization
energy derivation by oxidation of organic compounds	GLUC	0.994615	1.21e-05	oxidoreductase activity, acting on peroxide as acceptor	GLUC	1.80805	1.80805	extracellular region	GLUC	1.19297	0.1048	mixed, incl. Carbon metabolism, and Oxidative phosphorylation	GLUC	0.912317	9.54e-07	Starch and sucrose metabolism	GLUC	1.03491	0.0297		energy derivation by oxidation of organic compounds			RNA modification
anaerobic electron transport chain	GLUC	3.89887	2.09e-05	peroxidase activity	GLUC	1.76953	1.76953	NarGHI complex	GLUC	2.46173	0.1234	nitrate reductase complex, and nitrite transport	GLUC	4.11419	1.12e-06	Histidine metabolism	GLUC	2.17666	0.0307		anaerobic electron transport chain			RNA processing
alpha-amino acid biosynthetic process	GLUC	1.15513	4.52e-05	acid-ammonia (or amide) ligase activity	GLUC	2.99226	2.99226	oxidoreductase complex	GLUC	0.160235	0.1422	mixed, incl. cytochrome complex assembly, and Multiheme cytochrome superfamily	GLUC	2.16818	1.25e-06	Pyruvate metabolism	GLUC	0.772307	0.0307		alpha-amino acid biosynthetic process			tRNA metabolic process
cellular amino acid biosynthetic process	GLUC	1.11558	5.45e-05	vitamin binding	GLUC	0.684694	0.684694	plasma membrane respiratory chain complex II	GLUC	1.80312	0.1703	mixed, incl. cytochrome complex assembly, and reactive nitrogen species metabolic process	GLUC	1.5168	1.36e-06	Oxidative phosphorylation	GLUC	0.137645	0.0936		cellular amino acid biosynthetic process			liposaccharide metabolic process
generation of precursor metabolites and energy	GLUC	0.720722	6.92e-05	ammonia ligase activity	GLUC	3.53631	3.53631	cell surface	GLUC	0.883108	0.1928	mixed, incl. response to osmotic stress, and cellular response to stress	GLUC	0.878498	1.36e-06	Two-component system	GLUC	0.321884	0.126		generation of precursor metabolites and energy			organelle assembly
succinate metabolic process	GLUC	3.33345	7.61e-05	molybdenum ion binding	GLUC	1.7536	1.7536	non-membrane-bounded organelle	GLYC	0.775031	5e-10	mixed, incl. Iron, and protein maturation	GLUC	0.99222	1.99e-06	Arginine and proline metabolism	GLUC	1.6321	0.1999		succinate metabolic process			galactose transmembrane transport
ammonium ion metabolic process	GLUC	0.837504	0.00017	NAD binding	GLUC	0.7355	0.7355	organelle part	GLYC	0.9457	8.77e-10	mixed, incl. putrescine catabolic process, and arginine catabolic process to succinate	GLUC	2.60733	2.69e-06	Nitrotoluene degradation	GLUC	1.51239	0.2118		ammonium ion metabolic process			tRNA modification
carboxylic acid catabolic process	GLUC	0.617841	0.00033	dimethyl sulfoxide reductase activity	GLUC	3.09031	3.09031	organelle	GLYC	0.75373	1.69e-09	mixed, incl. Carbon metabolism, and Oxidative phosphorylation	GLUC	0.904078	3.3e-06	Flagellar assembly	GLYC	2.83524	3.74e-08		carboxylic acid catabolic process			lipid biosynthetic process
cellular respiration	GLUC	0.862105	0.00034	antioxidant activity	GLUC	1.26867	1.26867	bacterial-type flagellum hook	GLYC	3.962	3.17e-07	arginine catabolic process to succinate	GLUC	5.68054	4.45e-06	Lipopolysaccharide biosynthesis	GLYC	0.892503	0.016		cellular respiration			glycerol metabolic process
organic acid catabolic process	GLUC	0.53306	0.00058	oxidoreductase activity, acting on the CH-NH2 group of donors, NAD or NADP as acceptor	GLUC	2.9875	2.9875	bacterial-type flagellum basal body	GLYC	3.46001	3.17e-07	nitrate reductase complex, and nitrite transport	GLUC	5.57622	7.65e-06	Bacterial chemotaxis	GLYC	1.14469	0.0323		organic acid catabolic process			glycoside transport
cellular response to chemical stimulus	GLUC	0.609355	0.00058	3 iron, 4 sulfur cluster binding	GLUC	2.35323	2.35323	bacterial-type flagellum basal body, rod	GLYC	6.16434	3.17e-07	mixed, incl. BON domain, and Inner membrane protein YqjD/ElaB	GLUC	2.61611	9.78e-06	Fatty acid metabolism	GLYC	0.4078	0.1475		cellular response to chemical stimulus			tRNA processing
alpha-amino acid metabolic process	GLUC	0.874645	0.00058	carbon-nitrogen ligase activity, with glutamine as amido-N-donor	GLUC	2.4699	2.4699	bacterial-type flagellum	GLYC	2.57534	1.2e-05	cytochrome complex assembly, and Multiheme cytochrome superfamily	GLUC	2.79152	1.01e-05	Thiamine metabolism	GLYC	1.10959	0.1557		alpha-amino acid metabolic process			methylgalactoside transport
arginine catabolic process	GLUC	2.61336	0.00097	oxidoreductase activity, acting on the CH-OH group of donors, NAD or NADP as acceptor	GLUC	0.22102	0.22102	bacterial-type flagellum part	GLYC	2.8924	2.85e-05	mixed, incl. cytochrome complex assembly, and Multiheme cytochrome superfamily	GLUC	1.67807	1.81e-05						arginine catabolic process			bacterial-type flagellum-dependent swarming motility
neurotransmitter catabolic process	GLUC	2.34761	0.0013	heme binding	GLUC	1.12631	1.12631	cell projection part	GLYC	2.8924	2.85e-05	mixed, incl. fatty acid catabolic process, and phenylacetate catabolic process	GLUC	1.08926	2.32e-05						neurotransmitter catabolic process			polysaccharide biosynthetic process
organonitrogen compound catabolic process	GLUC	0.628212	0.0021	pyridoxal phosphate binding	GLUC	0.701178	0.701178	cell projection	GLYC	1.10042	0.0023	putrescine catabolic process, and gamma-aminobutyric acid catabolic process	GLUC	2.23303	4.41e-05						organonitrogen compound catabolic process			cellular lipid metabolic process
primary alcohol catabolic process	GLUC	1.30631	0.0023	tetrapyrrole binding	GLUC	1.04965	1.04965	potassium ion-transporting ATPase complex	GLYC	3.80931	0.0027	Cytochrome c-type biogenesis, and Multiheme cytochrome superfamily	GLUC	2.6962	5.03e-05						primary alcohol catabolic process			polyol catabolic process
benzene-containing compound metabolic process	GLUC	1.29145	0.0027	copper ion transmembrane transporter activity	GLUC	3.63713	3.63713	bacterial-type flagellum basal body, distal rod	GLYC	4.49989	0.0062	'de novo' UMP biosynthetic process	GLUC	4.79816	0.00013						benzene-containing compound metabolic process			lipid metabolic process
glycogen metabolic process	GLUC	2.84885	0.005	oxidoreductase activity, acting on NAD(P)H, quinone or similar compound as acceptor	GLUC	0.932677	0.932677	pore complex	GLYC	1.2365	0.0278	mixed, incl. Arginine and proline metabolism, and gamma-aminobutyric acid metabolic process	GLUC	1.79012	0.00024						glycogen metabolic process			hexose transmembrane transport
detoxification of copper ion	GLUC	3.28655	0.0067	oxidoreductase activity, acting on CH-OH group of donors	GLUC	0.0432234	0.0432234	respiratory chain complex II	GLYC	2.06667	0.0398	mixed, incl. gamma-aminobutyric acid catabolic process, and DNA import into cell involved in transformation	GLUC	2.71028	0.00025						detoxification of copper ion			locomotion
dicarboxylic acid metabolic process	GLUC	1.15244	0.0067	quinone binding	GLUC	0.531628	0.531628	cell outer membrane	GLYC	0.392407	0.237	mixed, incl. Carbon metabolism, and Valine, leucine and isoleucine biosynthesis	GLUC	0.821136	0.0003						dicarboxylic acid metabolic process			glycerol-3-phosphate metabolic process
response to oxidative stress	GLUC	0.865389	0.0072	electron transfer activity	GLUC	0.728834	0.728834	external encapsulating structure part	GLYC	0.392407	0.237	'de novo' UMP biosynthetic process, and Cytosine metabolism	GLUC	2.94902	0.00032						response to oxidative stress			cellular polysaccharide biosynthetic process
cellular biogenic amine catabolic process	GLUC	0.875109	0.0072	oxidoreductase activity, acting on the aldehyde or oxo group of donors	GLUC	0.722536	0.722536					mixed, incl. Carbon metabolism, and Valine, leucine and isoleucine biosynthesis	GLUC	0.779938	0.00042						cellular biogenic amine catabolic process			slime layer polysaccharide biosynthetic process
xenobiotic catabolic process	GLUC	1.16723	0.011	oxidoreductase activity, acting on the aldehyde or oxo group of donors, NAD or NADP as acceptor	GLUC	0.767114	0.767114					mixed, incl. nitric oxide catabolic process, and Haemerythrin-like	GLUC	3.61228	0.00054						xenobiotic catabolic process			alditol catabolic process
glutamine family amino acid catabolic process	GLUC	1.626	0.0115	oxidoreductase activity, acting on NAD(P)H	GLUC	0.716604	0.716604					mixed, incl. phosphoenolpyruvate-dependent sugar phosphotransferase system, and Carbohydrate metabolism	GLUC	0.562155	0.00054						glutamine family amino acid catabolic process			archaeal or bacterial-type flagellum-dependent cell motility
xenobiotic metabolic process	GLUC	1.01947	0.0122	RNA binding	GLYC	0.358093	0.358093					mixed, incl. Type I 3-dehydroquinase, and Shikimate dehydrogenase family	GLUC	4.3345	0.00056						xenobiotic metabolic process			bacterial-type flagellum-dependent cell motility
protein acylation	GLUC	1.97377	0.0122	4 iron, 4 sulfur cluster binding	GLYC	0.651172	0.651172					ABC transporters, and Arginine and proline metabolism	GLUC	0.709474	0.00056						protein acylation			cellular carbohydrate biosynthetic process
'de novo' pyrimidine nucleobase biosynthetic process	GLUC	2.27336	0.0126	sn-glycerol-3-phosphate:ubiquinone-8 oxidoreductase activity	GLYC	6.93563	6.93563					Carbon metabolism, and Valine, leucine and isoleucine biosynthesis	GLUC	0.789003	0.0014						'de novo' pyrimidine nucleobase biosynthetic process			glycerol catabolic process
branched-chain amino acid metabolic process	GLUC	1.15158	0.0129	galactose transmembrane transporter activity	GLYC	5.44719	5.44719					mixed, incl. PrkA AAA domain, and SpoVR like protein	GLUC	3.61382	0.0016						branched-chain amino acid metabolic process			bacterial-type flagellum organization
primary alcohol metabolic process	GLUC	0.623055	0.015	iron-sulfur cluster binding	GLYC	0.684418	0.684418					iron-sulfur cluster assembly, and cyclic threonylcarbamoyladenosine biosynthetic process	GLUC	2.53644	0.0022						primary alcohol metabolic process			cell motility
cellular response to toxic substance	GLUC	0.771903	0.015	metal cluster binding	GLYC	0.672319	0.672319					SUF system FeS cluster assembly, SufBD, and sulfur incorporation into metallo-sulfur cluster	GLUC	3.88151	0.0022						cellular response to toxic substance			carbohydrate biosynthetic process
cellular oxidant detoxification	GLUC	1.32674	0.0179	catalytic activity, acting on RNA	GLYC	0.468509	0.468509					ethanolamine catabolic process, and Zinc-binding dehydrogenase	GLUC	1.1005	0.0022						cellular oxidant detoxification			polysaccharide metabolic process
response to xenobiotic stimulus	GLUC	0.986191	0.0221	motor activity	GLYC	3.15028	3.15028					mixed, incl. phosphoenolpyruvate-dependent sugar phosphotransferase system, and Carbohydrate metabolism	GLUC	0.491947	0.0022						response to xenobiotic stimulus			cellular polysaccharide metabolic process
fermentation	GLUC	1.83242	0.0225	catalytic activity, acting on a tRNA	GLYC	0.562555	0.562555					mixed, incl. Maltose/maltodextrin transport system permease protein MalF, and Oxidoreductase, C-terminal	GLUC	3.43375	0.0025						fermentation			glycerol-3-phosphate catabolic process
branched-chain amino acid biosynthetic process	GLUC	1.33426	0.0229	hexose transmembrane transporter activity	GLYC	1.74038	1.74038					glycogen metabolic process, and alpha-amylase activity	GLUC	2.18631	0.0028						branched-chain amino acid biosynthetic process			colanic acid biosynthetic process
reactive oxygen species metabolic process	GLUC	2.01423	0.0236	tRNA binding	GLYC	0.599185	0.599185					Amino-acid biosynthesis	GLUC	1.04567	0.0029						reactive oxygen species metabolic process			rRNA processing
copper ion export	GLUC	3.49117	0.024	potassium-transporting ATPase activity	GLYC	3.80931	3.80931					mixed, incl. Signal, and cellular response to stress	GLUC	0.38782	0.0029						copper ion export			lipopolysaccharide core region biosynthetic process
monocarboxylic acid catabolic process	GLUC	0.414227	0.0258	RNA methyltransferase activity	GLYC	0.710381	0.710381					Lysine biosynthesis, and Threonine biosynthesis	GLUC	2.44376	0.0033						monocarboxylic acid catabolic process			cell projection organization
aspartate family amino acid biosynthetic process	GLUC	1.39601	0.026	monovalent inorganic cation transmembrane transporter activity	GLYC	0.57538	0.57538					mixed, incl. ethanolamine catabolic process, and aldehyde catabolic process	GLUC	0.425812	0.0039						aspartate family amino acid biosynthetic process			extracellular polysaccharide biosynthetic process
cellular copper ion homeostasis	GLUC	3.03129	0.0272	proton transmembrane transporter activity	GLYC	0.400423	0.400423					mixed, incl. reactive nitrogen species metabolic process, and Haemerythrin-like	GLUC	1.72747	0.004						cellular copper ion homeostasis			RNA methylation
protein acetylation	GLUC	1.84113	0.0287	symporter activity	GLYC	0.706549	0.706549					Amino-acid biosynthesis, and Alanine, aspartate and glutamate metabolism	GLUC	0.984193	0.0049						protein acetylation			rRNA metabolic process
copper ion transport	GLUC	2.71693	0.0289	ATPase activity, coupled	GLYC	0.446347	0.446347					mixed, incl. BON domain, and Inner membrane protein YqjD/ElaB	GLUC	2.11725	0.0061						copper ion transport			nucleotide-sugar biosynthetic process
aspartate family amino acid metabolic process	GLUC	0.894439	0.0294	succinate dehydrogenase activity	GLYC	2.03475	2.03475					aspartate family amino acid biosynthetic process	GLUC	1.5486	0.0063						aspartate family amino acid metabolic process			SOS response
nicotinamide nucleotide metabolic process	GLUC	0.855262	0.0294	transferase activity, transferring glycosyl groups	GLYC	0.385054	0.385054					ethanolamine catabolic process, and Cobalamin biosynthesis	GLUC	0.884687	0.0063						nicotinamide nucleotide metabolic process			response to radiation
stress response to copper ion	GLUC	2.3272	0.0294	oxidoreductase activity, acting on the CH-CH group of donors	GLYC	0.761284	0.761284					cytochrome c-heme linkage via heme-L-cysteine, and nitrite reductase (cytochrome, ammonia-forming) activity	GLUC	2.98217	0.0069						stress response to copper ion			cellular localization
neurotransmitter metabolic process	GLUC	1.69133	0.0329	rRNA methyltransferase activity	GLYC	0.766512	0.766512					mixed, incl. Starch and sucrose metabolism, and amino sugar metabolic process	GLUC	0.804109	0.007						neurotransmitter metabolic process			macromolecule methylation
cellular detoxification	GLUC	0.785773	0.034	primary active transmembrane transporter activity	GLYC	0.534298	0.534298					mixed, incl. Carbamoyl dehydratase HypE, and Hydrogenase formation hypA family	GLUC	3.24259	0.0099						cellular detoxification			oligosaccharide metabolic process
response to silver ion	GLUC	2.50121	0.0371	inorganic cation transmembrane transporter activity	GLYC	0.430979	0.430979					carnitine metabolic process, and Ferredoxin-like, FixX	GLUC	1.74129	0.0106						response to silver ion			iron import into cell
amino-acid betaine transport	GLUC	1.77692	0.04	sulfuric ester hydrolase activity	GLYC	1.4901	1.4901					UspA, and Glutathione S-transferase, N-terminal domain	GLUC	2.85061	0.0134						amino-acid betaine transport			rRNA modification
pyridine-containing compound metabolic process	GLUC	0.792194	0.0457	ATPase activity	GLYC	0.304836	0.304836					mostly uncharacterized, incl. Peptidase U32, and LysE type translocator	GLUC	0.801947	0.0138						pyridine-containing compound metabolic process			cellular protein localization
glycine betaine transport	GLUC	1.76887	0.048	monosaccharide transmembrane transporter activity	GLYC	0.915865	0.915865					ABC transporters, and ABC-2 family transporter protein	GLUC	0.416676	0.0141						glycine betaine transport			siderophore transport
copper ion homeostasis	GLUC	2.45318	0.048	solute:cation symporter activity	GLYC	0.662359	0.662359					amylase activity, and glycogen metabolic process	GLUC	3.10235	0.0141						copper ion homeostasis			polyol metabolic process
stress response to metal ion	GLUC	2.03556	0.0511	solute:proton symporter activity	GLYC	0.810033	0.810033					mixed, incl. fructose transmembrane transport, and Phosphotransferase system, IIA component fructose subfamily	GLUC	1.85457	0.0175						stress response to metal ion			oligosaccharide biosynthetic process
glutamate biosynthetic process	GLUC	2.28739	0.0529	organophosphate ester transmembrane transporter activity	GLYC	1.47976	1.47976					Multiheme cytochrome superfamily, and MauM/NapG ferredoxin-type protein	GLUC	3.00699	0.0175						glutamate biosynthetic process			siderophore-dependent iron import into cell
auxin catabolic process	GLUC	1.63042	0.0529	S-adenosylmethionine-dependent methyltransferase activity	GLYC	0.339436	0.339436					mixed, incl. DNA import into cell involved in transformation, and Aminobutyraldehyde dehydrogenase	GLUC	2.71849	0.0189						auxin catabolic process			rhamnose catabolic process
phenylacetate catabolic process	GLUC	1.63042	0.0529	siderophore transmembrane transporter activity	GLYC	1.64531	1.64531					gamma-aminobutyric acid catabolic process, and CsiD	GLUC	2.70207	0.019						phenylacetate catabolic process			thiamine biosynthetic process
homoserine metabolic process	GLUC	2.4217	0.0549	UDP-galactosyltransferase activity	GLYC	2.11668	2.11668					Pyruvate metabolism, and Valine, leucine and isoleucine biosynthesis	GLUC	0.851573	0.0197						homoserine metabolic process			alditol metabolic process
electron transport chain	GLUC	0.606961	0.0549									mixed, incl. Aldehyde ferredoxin oxidoreductase, domain 2, and Prokaryotic cytochrome b561	GLUC	2.95277	0.021						electron transport chain			tRNA aminoacylation
glutamate metabolic process	GLUC	1.45419	0.0577									Threonine biosynthesis	GLUC	2.93523	0.0215						glutamate metabolic process			monovalent inorganic cation transport
cellular amino acid catabolic process	GLUC	0.855394	0.0595									[Ni-Fe] hydrogenase complex, and HupH, C-terminal domain superfamily	GLUC	2.93213	0.0215						cellular amino acid catabolic process			thiamine diphosphate biosynthetic process
putrescine catabolic process	GLUC	1.79043	0.0596									cellular amino acid biosynthetic process, and nucleotide biosynthetic process	GLUC	0.74138	0.0225						putrescine catabolic process			DNA recombination
pyridine nucleotide metabolic process	GLUC	0.773808	0.0609									methyl accepting chemotaxis protein complex, and internal peptidyl-lysine acetylation	GLUC	2.49713	0.0243						pyridine nucleotide metabolic process			phosphate ion transmembrane transport
response to hydrogen peroxide	GLUC	1.33905	0.0679									ABC transporters, and ABC-2 transporter	GLUC	0.40505	0.0243						response to hydrogen peroxide			establishment of localization in cell
glyoxylate catabolic process	GLUC	2.99631	0.0701									antioxidant activity, and glutathione transferase activity	GLUC	0.950502	0.0247						glyoxylate catabolic process			external encapsulating structure organization
lysine biosynthetic process via diaminopimelate	GLUC	1.51245	0.0749									mixed, incl. Transmembrane protein TMEM64, and Protein ynjB	GLUC	2.30052	0.0276						lysine biosynthetic process via diaminopimelate			tRNA aminoacylation for protein translation
lysine metabolic process	GLUC	1.3183	0.0803									mixed, incl. amino sugar metabolic process, and Starch and sucrose metabolism	GLUC	0.477407	0.0279						lysine metabolic process			rRNA methylation
cellular aldehyde metabolic process	GLUC	0.455163	0.0808									mixed, incl. ethanolamine catabolic process, and aldehyde catabolic process	GLUC	0.296237	0.0298						cellular aldehyde metabolic process			rhamnose metabolic process
cellular modified amino acid catabolic process	GLUC	1.82828	0.0868									mixed, incl. 4Fe-4S, and Molybdenum cofactor biosynthesis	GLUC	0.689796	0.0352						cellular modified amino acid catabolic process			DNA-dependent DNA replication
histidine biosynthetic process	GLUC	1.80179	0.0886									antioxidant activity, and glutathione transferase activity	GLUC	0.902082	0.0373						histidine biosynthetic process			phosphate ion transport
glycogen catabolic process	GLUC	3.26378	0.0886									mostly uncharacterized, incl. Nucleoside recognition, and Glucose dehydrogenase C-terminus	GLUC	0.700027	0.0374						glycogen catabolic process			monosaccharide transmembrane transport
glutamine family amino acid metabolic process	GLUC	1.27042	0.0947									NarGHI complex, and inorganic anion exchanger activity	GLUC	2.65217	0.0394						glutamine family amino acid metabolic process			inorganic ion transmembrane transport
polyamine catabolic process	GLUC	1.57672	0.0995									ABC transporters, and ABC-2 transporter	GLUC	0.376343	0.0418						polyamine catabolic process			galactitol metabolic process
glyoxylate metabolic process	GLUC	1.42713	0.1042									Pentose phosphate pathway, and Glycolysis	GLUC	0.717495	0.0473						glyoxylate metabolic process			inorganic anion transport
threonine biosynthetic process	GLUC	2.34163	0.1063									Valine, leucine and isoleucine biosynthesis	GLUC	1.52883	0.0478						threonine biosynthetic process			nucleotide-sugar metabolic process
ADP metabolic process	GLUC	0.742255	0.1088									mixed, incl. ferredoxin hydrogenase activity, and Peptidase A31, hydrogenase expression/formation protein	GLUC	1.35878	0.0478						ADP metabolic process			GDP-mannose metabolic process
leucine biosynthetic process	GLUC	1.86092	0.1094									5-oxoprolinase (ATP-hydrolyzing) activity, and GTP cyclohydrolase 1 type 2/Nif3	GLUC	2.52143	0.0521						leucine biosynthetic process			transposition
respiratory electron transport chain	GLUC	1.18358	0.1094									cellular amino acid biosynthetic process, and Purine metabolism	GLUC	0.746569	0.0532						respiratory electron transport chain			phage shock
ATP metabolic process	GLUC	0.403236	0.1161									cellular respiration, and Nitrate assimilation	GLUC	1.13763	0.0558						ATP metabolic process			D-ribose transmembrane transport
iron-sulfur cluster assembly	GLUC	1.17943	0.1287									mixed, incl. antioxidant activity, and glutathione transferase activity	GLUC	0.86345	0.0599						iron-sulfur cluster assembly			trivalent inorganic cation transport
lysine biosynthetic process	GLUC	1.29298	0.1305									phenylacetate catabolic process	GLUC	1.47389	0.0689						lysine biosynthetic process			siderophore transmembrane transport
cellular biogenic amine metabolic process	GLUC	0.583793	0.1326									phosphoenolpyruvate-dependent sugar phosphotransferase system, and hexitol catabolic process	GLUC	0.00147232	0.0689						cellular biogenic amine metabolic process			6-sulfoquinovose(1-) catabolic process
peptide catabolic process	GLUC	1.76214	0.133									mixed, incl. Peptide transport, and nickel cation transport	GLUC	0.744463	0.0775						peptide catabolic process			phospholipid biosynthetic process
drug catabolic process	GLUC	0.787455	0.1377									Pentose phosphate pathway, and Glycolysis	GLUC	0.81447	0.0794						drug catabolic process			iron ion homeostasis
toxin catabolic process	GLUC	1.1981	0.1394									mixed, incl. protein maturation, and NADH dehydrogenase (ubiquinone) activity	GLUC	0.835909	0.0844						toxin catabolic process			pentose transmembrane transport
glutamine family amino acid biosynthetic process	GLUC	1.39014	0.1438									mixed, incl. 5-oxoprolinase (ATP-hydrolyzing) activity, and WLM domain	GLUC	1.37193	0.0861						glutamine family amino acid biosynthetic process			rRNA base methylation
isoleucine biosynthetic process	GLUC	1.43521	0.1438									mixed, incl. Domain of unknown function DUF892, and Deglycase PfpI	GLUC	1.36128	0.087						isoleucine biosynthetic process			bacteriocin transport
monocarboxylic acid biosynthetic process	GLUC	0.591198	0.1447									mixed, incl. acyl-CoA hydrolase activity, and YscW/ExsB	GLUC	2.07734	0.087						monocarboxylic acid biosynthetic process			tRNA wobble base modification
carnitine metabolic process	GLUC	1.37663	0.1488									mixed, incl. response to pH, and MgtC family	GLUC	1.21213	0.0908						carnitine metabolic process			proton transmembrane transport
NADP metabolic process	GLUC	1.2802	0.1504									carnitine metabolic process	GLUC	1.54473	0.1005						NADP metabolic process			methylation
glucose metabolic process	GLUC	0.255904	0.1519									Alanine, aspartate and glutamate metabolism, and Proline biosynthesis	GLUC	1.29713	0.1041						glucose metabolic process			sulfur compound transport
cellular response to oxidative stress	GLUC	0.59611	0.1658									mixed, incl. Mandelate racemase-like, and galactarate metabolic process	GLUC	1.21153	0.1164						cellular response to oxidative stress			thiamine metabolic process
cellular modified amino acid metabolic process	GLUC	0.574404	0.18									Electron transfer flavoprotein domain, and medium-chain fatty acid-CoA ligase activity	GLUC	2.13441	0.1202						cellular modified amino acid metabolic process			RNA binding
nitrate transport	GLUC	2.77387	0.1853									amino acid import across plasma membrane, and Specific amino acids and opine-binding periplasmic protein, ABC transporter	GLUC	1.46709	0.1202						nitrate transport			4 iron, 4 sulfur cluster binding
heme transport	GLUC	1.49273	0.1922									Peptide transport, and putrescine transmembrane transporter activity	GLUC	0.787032	0.1225						heme transport			sn-glycerol-3-phosphate:ubiquinone-8 oxidoreductase activity
purine ribonucleoside diphosphate metabolic process	GLUC	0.699861	0.2002									response to copper ion, and Copper resistance protein D	GLUC	1.22427	0.1243						purine ribonucleoside diphosphate metabolic process			galactose transmembrane transporter activity
glycogen biosynthetic process	GLUC	2.26676	0.2073									Inner membrane protein YqjD/ElaB, and Endoribonuclease GhoS	GLUC	2.08723	0.1332						glycogen biosynthetic process			iron-sulfur cluster binding
pyruvate metabolic process	GLUC	0.527901	0.2109									mixed, incl. 4Fe-4S, and Molybdenum cofactor biosynthesis	GLUC	0.63529	0.1334						pyruvate metabolic process			metal cluster binding
pyrimidine nucleobase transport	GLUC	2.41664	0.2193									mixed, incl. Creatinase, N-terminal, and Peptidase M42	GLUC	2.05135	0.1426						pyrimidine nucleobase transport			catalytic activity, acting on RNA
response to pH	GLUC	0.978243	0.2319									Histidine metabolism	GLUC	2.00515	0.1443						response to pH			motor activity
ethanolamine catabolic process	GLUC	1.10841	0.2319									mixed, incl. Peptidase U32, and Bacterial regulatory proteins, tetR family	GLUC	0.779614	0.1451						ethanolamine catabolic process			catalytic activity, acting on a tRNA
protein homooligomerization	GLUC	0.415185	0.2397									mixed, incl. DicB, and Protein of unknown function DUF1482	GLUC	2.02576	0.1475						protein homooligomerization			hexose transmembrane transporter activity
purine ribonucleoside triphosphate metabolic process	GLUC	0.308111	0.2437									Lysine biosynthesis	GLUC	1.9523	0.155						purine ribonucleoside triphosphate metabolic process			tRNA binding
ribonucleoprotein complex biogenesis	GLYC	0.482494	8.68e-09									methyl accepting chemotaxis protein complex, and Transducer	GLUC	1.38712	0.155						nitrite reductase activity			potassium-transporting ATPase activity
ribosome biogenesis	GLYC	0.476243	1.09e-08									ABC-2 family transporter protein, and Domain of unknown function (DUF1956)	GLUC	1.96069	0.155						nitrate reductase activity			RNA methyltransferase activity
ncRNA metabolic process	GLYC	0.623802	2.95e-08									Histidine metabolism, and Tryptophan biosynthesis	GLUC	1.10427	0.1653						oxidoreductase activity, acting on other nitrogenous compounds as donors			monovalent inorganic cation transmembrane transporter activity
lipopolysaccharide biosynthetic process	GLYC	1.42424	4.27e-08									putrescine catabolic process	GLUC	1.90477	0.1653						oxidoreductase activity, acting on other nitrogenous compounds as donors, cytochrome as acceptor			proton transmembrane transporter activity
lipopolysaccharide metabolic process	GLYC	1.46362	5.66e-08									mixed, incl. Chaperone TorD, and TorS, sensor domain superfamily	GLUC	1.65006	0.1756						molybdopterin cofactor binding			symporter activity
ncRNA processing	GLYC	0.765728	7.43e-08									mixed, incl. Glucose dehydrogenase C-terminus, and Ribokinase/fructokinase	GLUC	1.65198	0.1756						nitrite reductase (cytochrome, ammonia-forming) activity			ATPase activity, coupled
organelle organization	GLYC	0.542268	1.45e-07									alcohol dehydrogenase (NAD) activity, and response to ethanol	GLUC	1.87032	0.1756						oxidoreductase activity, acting on a sulfur group of donors			succinate dehydrogenase activity
RNA modification	GLYC	0.80953	1.45e-07									mixed, incl. uracil catabolic process, and DUF218 domain	GLUC	0.99725	0.1837						oxidoreductase activity, acting on peroxide as acceptor			transferase activity, transferring glycosyl groups
RNA processing	GLYC	0.671542	1.05e-06									response to silver ion	GLUC	1.72812	0.1843						peroxidase activity			oxidoreductase activity, acting on the CH-CH group of donors
tRNA metabolic process	GLYC	0.64061	2.4e-06									mixed, incl. fructosamine metabolic process, and GlmS/FrlB, SIS domain 2	GLUC	1.86354	0.1843						acid-ammonia (or amide) ligase activity			rRNA methyltransferase activity
liposaccharide metabolic process	GLYC	1.31352	2.57e-06									mixed, incl. Bacterial regulatory proteins, tetR family, and Protein of unknown function DUF488	GLUC	1.11016	0.1843						vitamin binding			primary active transmembrane transporter activity
organelle assembly	GLYC	0.43457	4.16e-06									Peptide transport, and putrescine transmembrane transporter activity	GLUC	0.76239	0.1843						ammonia ligase activity			inorganic cation transmembrane transporter activity
galactose transmembrane transport	GLYC	4.78453	4.43e-06									carnitine metabolic process	GLUC	1.81195	0.1932						molybdenum ion binding			sulfuric ester hydrolase activity
tRNA modification	GLYC	0.907352	1.1e-05									heme transport	GLUC	1.80572	0.1932						NAD binding			ATPase activity
lipid biosynthetic process	GLYC	0.823627	1.21e-05									mixed, incl. AbrB family, and Fido domain	GLUC	1.84113	0.1932						dimethyl sulfoxide reductase activity			monosaccharide transmembrane transporter activity
glycerol metabolic process	GLYC	2.5677	1.34e-05									mixed, incl. reactive nitrogen species metabolic process, and CCB3/YggT	GLUC	1.26869	0.1938						antioxidant activity			solute:cation symporter activity
glycoside transport	GLYC	5.59834	1.34e-05									mixed, incl. fructose transmembrane transport, and PTS EIIA type-2 domain	GLUC	0.947975	0.2208						oxidoreductase activity, acting on the CH-NH2 group of donors, NAD or NADP as acceptor			solute:proton symporter activity
tRNA processing	GLYC	0.841396	1.36e-05									selenate reductase activity, and Tat proofreading chaperone DmsD	GLUC	1.75203	0.2231						3 iron, 4 sulfur cluster binding			organophosphate ester transmembrane transporter activity
methylgalactoside transport	GLYC	6.41054	1.84e-05									Fimbrial protein, and Pili assembly chaperone, bacterial	GLUC	1.77737	0.2231						carbon-nitrogen ligase activity, with glutamine as amido-N-donor			S-adenosylmethionine-dependent methyltransferase activity
bacterial-type flagellum-dependent swarming motility	GLYC	2.87916	1.84e-05									Amidohydrolase, and AbgT putative transporter family	GLUC	1.76585	0.2231						oxidoreductase activity, acting on the CH-OH group of donors, NAD or NADP as acceptor			siderophore transmembrane transporter activity
polysaccharide biosynthetic process	GLYC	1.12427	4.38e-05									Peptide transport	GLUC	1.6441	0.2231						heme binding			UDP-galactosyltransferase activity
cellular lipid metabolic process	GLYC	0.680891	5.34e-05									D-galactonate catabolic process, and D-galactonate transporter	GLUC	1.62414	0.2231						pyridoxal phosphate binding			non-membrane-bounded organelle
polyol catabolic process	GLYC	2.37229	6.76e-05									mostly uncharacterized, incl. Nucleoside recognition, and Arc-type ribbon-helix-helix	GLUC	0.796544	0.2383						tetrapyrrole binding			organelle part
lipid metabolic process	GLYC	0.638616	7.61e-05									beta-Lactam resistance	GLUC	1.57893	0.241						copper ion transmembrane transporter activity			organelle
hexose transmembrane transport	GLYC	1.9367	0.00011									translation, and Protein export	GLYC	0.412386	6.45e-19						oxidoreductase activity, acting on NAD(P)H, quinone or similar compound as acceptor			bacterial-type flagellum hook
locomotion	GLYC	1.3333	0.00011									mixed, incl. translation, and Protein export	GLYC	0.385916	4.69e-18						oxidoreductase activity, acting on CH-OH group of donors			bacterial-type flagellum basal body
glycerol-3-phosphate metabolic process	GLYC	4.65094	0.00012									translation, and Protein export	GLYC	0.379459	1.45e-17						quinone binding			bacterial-type flagellum basal body, rod
cellular polysaccharide biosynthetic process	GLYC	1.04948	0.00012									mixed, incl. translation, and Protein export	GLYC	0.386413	8.33e-17						electron transfer activity			bacterial-type flagellum
slime layer polysaccharide biosynthetic process	GLYC	3.13192	0.00012									Flagellar assembly	GLYC	2.84124	1.02e-09						oxidoreductase activity, acting on the aldehyde or oxo group of donors			bacterial-type flagellum part
alditol catabolic process	GLYC	2.54454	0.00013									Flagellar assembly	GLYC	2.97592	7.82e-09						oxidoreductase activity, acting on the aldehyde or oxo group of donors, NAD or NADP as acceptor			cell projection part
archaeal or bacterial-type flagellum-dependent cell motility	GLYC	1.75838	0.00013									bacterial-type flagellum	GLYC	3.3775	2.31e-08						oxidoreductase activity, acting on NAD(P)H			cell projection
bacterial-type flagellum-dependent cell motility	GLYC	1.80829	0.00017									glycerol-3-phosphate metabolic process, and Glycerolipid metabolism	GLYC	3.56374	1.12e-06						nitrate reductase complex			potassium ion-transporting ATPase complex
cellular carbohydrate biosynthetic process	GLYC	0.957912	0.00018									sn-glycerol-3-phosphate:ubiquinone-8 oxidoreductase activity, and Glycerol-3-phosphate transporter	GLYC	6.05961	1.12e-06						plasma membrane respirasome			bacterial-type flagellum basal body, distal rod
glycerol catabolic process	GLYC	2.92722	0.00033									slime layer polysaccharide biosynthetic process, and Exopolysaccharide synthesis	GLYC	4.05871	1.12e-06						respiratory chain complex			pore complex
bacterial-type flagellum organization	GLYC	1.61273	0.00033									slime layer polysaccharide biosynthetic process, and 'de novo' GDP-L-fucose biosynthetic process	GLYC	4.58956	1.12e-06						respirasome			respiratory chain complex II
cell motility	GLYC	1.56391	0.00037									'de novo' GDP-L-fucose biosynthetic process, and GDP-mannose mannosyl hydrolase	GLYC	5.95367	1.12e-06						plasma membrane fumarate reductase complex			cell outer membrane
carbohydrate biosynthetic process	GLYC	0.922966	0.00041									Flagella basal body rod protein, and bacterial-type flagellum basal body, distal rod	GLYC	4.97334	1.12e-06						dimethyl sulfoxide reductase complex			external encapsulating structure part
polysaccharide metabolic process	GLYC	0.952753	0.00052									Flagellar basal body rod protein, conserved site	GLYC	6.80844	1.12e-06						[Ni-Fe] hydrogenase complex			translation, and Protein export
cellular polysaccharide metabolic process	GLYC	0.92437	0.00067									Flagellar assembly, and Chemotaxis	GLYC	1.98672	3.08e-06						extracellular region			mixed, incl. translation, and Protein export
glycerol-3-phosphate catabolic process	GLYC	4.98221	0.00073									extracellular polysaccharide biosynthetic process, and GDP-mannose metabolic process	GLYC	3.25631	7.65e-06						NarGHI complex			translation, and Protein export
colanic acid biosynthetic process	GLYC	2.26843	0.0015									mixed, incl. polysaccharide biosynthetic process, and 6-sulfoquinovose(1-) catabolic process	GLYC	1.04606	3e-05						oxidoreductase complex			mixed, incl. translation, and Protein export
rRNA processing	GLYC	0.639377	0.0021									polysaccharide biosynthetic process	GLYC	1.62212	7.17e-05						plasma membrane respiratory chain complex II			Flagellar assembly
lipopolysaccharide core region biosynthetic process	GLYC	1.21414	0.0023									mixed, incl. pentose transmembrane transport, and galactose transmembrane transport	GLYC	2.32586	8.09e-05						cell surface			Flagellar assembly
cell projection organization	GLYC	0.933918	0.0026									extracellular polysaccharide biosynthetic process, and colanic acid biosynthetic process	GLYC	2.63159	8.92e-05						mostly uncharacterized, incl. trehalose metabolic process, and Inner membrane protein YqjD/ElaB			bacterial-type flagellum
extracellular polysaccharide biosynthetic process	GLYC	1.84893	0.0033									Iron transport, and enterobactin biosynthetic process	GLYC	1.29521	9.99e-05						mostly uncharacterized, incl. trehalose metabolic process, and Inner membrane protein YqjD/ElaB			glycerol-3-phosphate metabolic process, and Glycerolipid metabolism
RNA methylation	GLYC	0.737177	0.0046									motor activity, and bacterial-type flagellum organization	GLYC	2.55131	0.00016						mostly uncharacterized, incl. Inner membrane protein YqjD/ElaB, and BON domain			sn-glycerol-3-phosphate:ubiquinone-8 oxidoreductase activity, and Glycerol-3-phosphate transporter
rRNA metabolic process	GLYC	0.606804	0.0051									transposition, DNA-mediated, and Transposase domain (DUF772)	GLYC	0.74813	0.00046						mostly uncharacterized, incl. Inner membrane protein YqjD/ElaB, and Dodecin-like			slime layer polysaccharide biosynthetic process, and Exopolysaccharide synthesis
nucleotide-sugar biosynthetic process	GLYC	1.35388	0.0231									Flagellar assembly, and Chemotaxis	GLYC	1.45224	0.00051						mostly uncharacterized, incl. BON domain, and Inner membrane protein YqjD/ElaB			slime layer polysaccharide biosynthetic process, and 'de novo' GDP-L-fucose biosynthetic process
SOS response	GLYC	0.646315	0.0237									DNA repair, and DNA replication	GLYC	0.52016	0.00056						mixed, incl. Iron, and protein maturation			'de novo' GDP-L-fucose biosynthetic process, and GDP-mannose mannosyl hydrolase
response to radiation	GLYC	0.356095	0.0244									iron ion homeostasis, and enterobactin biosynthetic process	GLYC	1.18667	0.00056						mixed, incl. carnitine metabolic process, and Ferredoxin-like, FixX			Flagella basal body rod protein, and bacterial-type flagellum basal body, distal rod
cellular localization	GLYC	0.693326	0.0268									DNA repair, and DNA replication	GLYC	0.452323	0.0011						mixed, incl. Carbon metabolism, and Oxidative phosphorylation			Flagellar basal body rod protein, conserved site
macromolecule methylation	GLYC	0.434582	0.0275									DNA repair, and DNA-dependent DNA replication	GLYC	0.453835	0.0016						nitrate reductase complex, and nitrite transport			Flagellar assembly, and Chemotaxis
oligosaccharide metabolic process	GLYC	0.66487	0.0283									transposition, DNA-mediated, and Transposase domain (DUF772)	GLYC	0.697758	0.0016						mixed, incl. cytochrome complex assembly, and Multiheme cytochrome superfamily			extracellular polysaccharide biosynthetic process, and GDP-mannose metabolic process
iron import into cell	GLYC	1.48196	0.0293									DNA repair, and DNA replication	GLYC	0.442804	0.0017						mixed, incl. cytochrome complex assembly, and reactive nitrogen species metabolic process			mixed, incl. polysaccharide biosynthetic process, and 6-sulfoquinovose(1-) catabolic process
rRNA modification	GLYC	0.801836	0.0294									mixed, incl. iron ion homeostasis, and enterobactin biosynthetic process	GLYC	0.925249	0.0022						mixed, incl. response to osmotic stress, and cellular response to stress			polysaccharide biosynthetic process
cellular protein localization	GLYC	0.299499	0.0302									mixed, incl. iron ion homeostasis, and Ubiquinone and other terpenoid-quinone biosynthesis	GLYC	0.743314	0.0028						mixed, incl. Iron, and protein maturation			mixed, incl. pentose transmembrane transport, and galactose transmembrane transport
siderophore transport	GLYC	1.5094	0.0307									Iron transport, and enterobactin biosynthetic process	GLYC	1.30713	0.0037						mixed, incl. putrescine catabolic process, and arginine catabolic process to succinate			extracellular polysaccharide biosynthetic process, and colanic acid biosynthetic process
polyol metabolic process	GLYC	1.93631	0.034									mixed, incl. fructose transmembrane transport, and response to hexose	GLYC	2.69529	0.0048						mixed, incl. Carbon metabolism, and Oxidative phosphorylation			Iron transport, and enterobactin biosynthetic process
oligosaccharide biosynthetic process	GLYC	0.725586	0.0349									mixed, incl. iron ion homeostasis, and enterobactin biosynthetic process	GLYC	0.869702	0.006						arginine catabolic process to succinate			motor activity, and bacterial-type flagellum organization
siderophore-dependent iron import into cell	GLYC	1.24228	0.04									mixed, incl. LysR, substrate-binding, and response to hypochlorite	GLYC	0.988901	0.0063						nitrate reductase complex, and nitrite transport			transposition, DNA-mediated, and Transposase domain (DUF772)
rhamnose catabolic process	GLYC	2.56048	0.043									motor activity	GLYC	3.29186	0.0069						mixed, incl. BON domain, and Inner membrane protein YqjD/ElaB			Flagellar assembly, and Chemotaxis
thiamine biosynthetic process	GLYC	1.5643	0.0549									mixed, incl. LysR, substrate-binding, and response to hypochlorite	GLYC	0.801831	0.0075						cytochrome complex assembly, and Multiheme cytochrome superfamily			DNA repair, and DNA replication
alditol metabolic process	GLYC	2.03757	0.0585									slime layer polysaccharide biosynthetic process	GLYC	3.22544	0.0084						mixed, incl. cytochrome complex assembly, and Multiheme cytochrome superfamily			iron ion homeostasis, and enterobactin biosynthetic process
tRNA aminoacylation	GLYC	0.336032	0.0593									mixed, incl. GlcNAc-PI de-N-acetylase, and Protein of unknown function DUF3592	GLYC	3.19215	0.0093						mixed, incl. fatty acid catabolic process, and phenylacetate catabolic process			DNA repair, and DNA replication
monovalent inorganic cation transport	GLYC	0.405452	0.0679									Lipopolysaccharide biosynthesis	GLYC	0.865584	0.0094						putrescine catabolic process, and gamma-aminobutyric acid catabolic process			DNA repair, and DNA-dependent DNA replication
thiamine diphosphate biosynthetic process	GLYC	1.61162	0.0701									lipopolysaccharide core region biosynthetic process	GLYC	2.02005	0.0094						Cytochrome c-type biogenesis, and Multiheme cytochrome superfamily			transposition, DNA-mediated, and Transposase domain (DUF772)
DNA recombination	GLYC	0.353277	0.0749									mixed, incl. Lipopolysaccharide biosynthesis, and Cell outer membrane	GLYC	0.422278	0.0099						'de novo' UMP biosynthetic process			DNA repair, and DNA replication
phosphate ion transmembrane transport	GLYC	1.74778	0.0749									bacterial-type flagellum basal body, distal rod, and Rod binding protein	GLYC	3.13824	0.0109						mixed, incl. Arginine and proline metabolism, and gamma-aminobutyric acid metabolic process			mixed, incl. iron ion homeostasis, and enterobactin biosynthetic process
establishment of localization in cell	GLYC	0.891563	0.075									DNA repair, and DNA polymerase III complex	GLYC	0.387503	0.011						mixed, incl. gamma-aminobutyric acid catabolic process, and DNA import into cell involved in transformation			mixed, incl. iron ion homeostasis, and Ubiquinone and other terpenoid-quinone biosynthesis
external encapsulating structure organization	GLYC	0.36967	0.0795									mixed, incl. LysR, substrate-binding, and response to hypochlorite	GLYC	0.886587	0.0111						mixed, incl. Carbon metabolism, and Valine, leucine and isoleucine biosynthesis			Iron transport, and enterobactin biosynthetic process
tRNA aminoacylation for protein translation	GLYC	0.32817	0.0798									Thiamine biosynthesis	GLYC	2.77154	0.0116						'de novo' UMP biosynthetic process, and Cytosine metabolism			mixed, incl. fructose transmembrane transport, and response to hexose
rRNA methylation	GLYC	0.766512	0.0798									tricarboxylic acid cycle enzyme complex, and succinate dehydrogenase complex	GLYC	2.28512	0.0133						mixed, incl. Carbon metabolism, and Valine, leucine and isoleucine biosynthesis			mixed, incl. iron ion homeostasis, and enterobactin biosynthetic process
rhamnose metabolic process	GLYC	1.86942	0.0803									Aminoacyl-tRNA synthetase, and GTP-binding protein EngA	GLYC	0.343151	0.0134						mixed, incl. nitric oxide catabolic process, and Haemerythrin-like			mixed, incl. LysR, substrate-binding, and response to hypochlorite
DNA-dependent DNA replication	GLYC	0.520671	0.084									mixed, incl. NqrDE/RnfAE, and Periplasmic binding protein/LacI sugar binding domain	GLYC	1.47351	0.0187						mixed, incl. phosphoenolpyruvate-dependent sugar phosphotransferase system, and Carbohydrate metabolism			motor activity
phosphate ion transport	GLYC	1.47061	0.0848									mixed, incl. iron ion homeostasis, and enterobactin biosynthetic process	GLYC	0.835422	0.0203						mixed, incl. Type I 3-dehydroquinase, and Shikimate dehydrogenase family			mixed, incl. LysR, substrate-binding, and response to hypochlorite
monosaccharide transmembrane transport	GLYC	1.04736	0.0848									response to iron(III) ion, and lipid A biosynthetic process	GLYC	1.35405	0.0225						ABC transporters, and Arginine and proline metabolism			slime layer polysaccharide biosynthetic process
inorganic ion transmembrane transport	GLYC	0.466697	0.0848									mixed, incl. pilus, and Fimbrium biogenesis	GLYC	0.259006	0.0227						Carbon metabolism, and Valine, leucine and isoleucine biosynthesis			mixed, incl. GlcNAc-PI de-N-acetylase, and Protein of unknown function DUF3592
galactitol metabolic process	GLYC	2.23663	0.0906									DNA repair, and DNA-dependent DNA replication	GLYC	0.273638	0.0228						mixed, incl. PrkA AAA domain, and SpoVR like protein			Lipopolysaccharide biosynthesis
inorganic anion transport	GLYC	0.504036	0.0962									trehalose metabolic process	GLYC	2.08549	0.0243						iron-sulfur cluster assembly, and cyclic threonylcarbamoyladenosine biosynthetic process			lipopolysaccharide core region biosynthetic process
nucleotide-sugar metabolic process	GLYC	1.07563	0.1076									enterobactin metabolic process, and enterobactin transport	GLYC	1.46338	0.0243						SUF system FeS cluster assembly, SufBD, and sulfur incorporation into metallo-sulfur cluster			mixed, incl. Lipopolysaccharide biosynthesis, and Cell outer membrane
GDP-mannose metabolic process	GLYC	2.63636	0.1124									mixed, incl. transposition, and Transposase domain (DUF772)	GLYC	0.39795	0.0247						ethanolamine catabolic process, and Zinc-binding dehydrogenase			bacterial-type flagellum basal body, distal rod, and Rod binding protein
transposition	GLYC	0.35465	0.1322									mixed, incl. pilus, and Fimbrium biogenesis	GLYC	0.251222	0.0251						mixed, incl. phosphoenolpyruvate-dependent sugar phosphotransferase system, and Carbohydrate metabolism			DNA repair, and DNA polymerase III complex
phage shock	GLYC	2.5293	0.1371									Fimbrium, and Fimbrium biogenesis	GLYC	1.40954	0.0256						mixed, incl. Maltose/maltodextrin transport system permease protein MalF, and Oxidoreductase, C-terminal			mixed, incl. LysR, substrate-binding, and response to hypochlorite
D-ribose transmembrane transport	GLYC	3.0794	0.1377									Galactitol metabolism	GLYC	2.85606	0.0276						glycogen metabolic process, and alpha-amylase activity			Thiamine biosynthesis
trivalent inorganic cation transport	GLYC	1.67454	0.1377									mixed, incl. glycine betaine biosynthetic process from choline, and Glucan biosynthesis protein MdoG/MdoD	GLYC	1.0143	0.0279						Amino-acid biosynthesis			tricarboxylic acid cycle enzyme complex, and succinate dehydrogenase complex
siderophore transmembrane transport	GLYC	1.64531	0.1529									response to iron(III) ion, and Glycosyltransferase like family 2	GLYC	1.52472	0.0312						mixed, incl. Signal, and cellular response to stress			Aminoacyl-tRNA synthetase, and GTP-binding protein EngA
6-sulfoquinovose(1-) catabolic process	GLYC	1.93954	0.1529									mixed, incl. water-soluble vitamin biosynthetic process, and Terpenoid backbone biosynthesis	GLYC	0.256693	0.0328						Lysine biosynthesis, and Threonine biosynthesis			mixed, incl. NqrDE/RnfAE, and Periplasmic binding protein/LacI sugar binding domain
phospholipid biosynthetic process	GLYC	0.298997	0.156									mixed, incl. 6-sulfoquinovose(1-) catabolic process, and single-species biofilm formation	GLYC	0.641019	0.0363						mixed, incl. ethanolamine catabolic process, and aldehyde catabolic process			mixed, incl. iron ion homeostasis, and enterobactin biosynthetic process
iron ion homeostasis	GLYC	0.945829	0.16									mixed, incl. trehalose metabolic process, and Domain of unknown function DUF892	GLYC	1.08755	0.0364						mixed, incl. reactive nitrogen species metabolic process, and Haemerythrin-like			response to iron(III) ion, and lipid A biosynthetic process
pentose transmembrane transport	GLYC	1.3518	0.1656									Other glycan degradation, and LacI-type HTH domain	GLYC	2.67657	0.0364						Amino-acid biosynthesis, and Alanine, aspartate and glutamate metabolism			mixed, incl. pilus, and Fimbrium biogenesis
rRNA base methylation	GLYC	0.987422	0.1658									mixed, incl. host, and protein folding chaperone	GLYC	2.73634	0.0364						mixed, incl. BON domain, and Inner membrane protein YqjD/ElaB			DNA repair, and DNA-dependent DNA replication
bacteriocin transport	GLYC	1.37925	0.1951									lipopolysaccharide core region biosynthetic process	GLYC	1.26467	0.0394						aspartate family amino acid biosynthetic process			trehalose metabolic process
tRNA wobble base modification	GLYC	0.886352	0.2193									Thiamine biosynthesis, and thiamine transport	GLYC	1.23467	0.0408						ethanolamine catabolic process, and Cobalamin biosynthesis			enterobactin metabolic process, and enterobactin transport
proton transmembrane transport	GLYC	0.263089	0.2194									fatty acid oxidation	GLYC	1.68083	0.0408						cytochrome c-heme linkage via heme-L-cysteine, and nitrite reductase (cytochrome, ammonia-forming) activity			mixed, incl. transposition, and Transposase domain (DUF772)
methylation	GLYC	0.199826	0.2277									D-ribose transmembrane transport, and D-ribose catabolic process	GLYC	2.62481	0.0408						mixed, incl. Starch and sucrose metabolism, and amino sugar metabolic process			mixed, incl. pilus, and Fimbrium biogenesis
sulfur compound transport	GLYC	0.553086	0.2281									Citrate cycle (TCA cycle)	GLYC	0.580552	0.0483						mixed, incl. Carbamoyl dehydratase HypE, and Hydrogenase formation hypA family			Fimbrium, and Fimbrium biogenesis
thiamine metabolic process	GLYC	1.03046	0.2319									Thiamine biosynthesis	GLYC	1.50331	0.0508						carnitine metabolic process, and Ferredoxin-like, FixX			Galactitol metabolism
												Sulfur metabolism, and glycine betaine transport	GLYC	1.29016	0.0521						UspA, and Glutathione S-transferase, N-terminal domain			mixed, incl. glycine betaine biosynthetic process from choline, and Glucan biosynthesis protein MdoG/MdoD
												bacterial-type flagellum basal body	GLYC	2.27055	0.0532						mostly uncharacterized, incl. Peptidase U32, and LysE type translocator			response to iron(III) ion, and Glycosyltransferase like family 2
												mixed, incl. Melibiase, and PhnA domain	GLYC	1.87328	0.0532						ABC transporters, and ABC-2 family transporter protein			mixed, incl. water-soluble vitamin biosynthetic process, and Terpenoid backbone biosynthesis
												mixed, incl. pilus, and Fimbrium biogenesis	GLYC	0.192021	0.0587						amylase activity, and glycogen metabolic process			mixed, incl. 6-sulfoquinovose(1-) catabolic process, and single-species biofilm formation
												6-sulfoquinovose(1-) catabolic process, and Sodium:galactoside symporter	GLYC	1.54598	0.0606						mixed, incl. fructose transmembrane transport, and Phosphotransferase system, IIA component fructose subfamily			mixed, incl. trehalose metabolic process, and Domain of unknown function DUF892
												mixed, incl. RNA methyltransferase activity, and pseudouridine synthase activity	GLYC	0.447727	0.0641						Multiheme cytochrome superfamily, and MauM/NapG ferredoxin-type protein			Other glycan degradation, and LacI-type HTH domain
												mixed, incl. Two-component regulatory system, and lipid A biosynthetic process	GLYC	0.494412	0.0666						mixed, incl. DNA import into cell involved in transformation, and Aminobutyraldehyde dehydrogenase			mixed, incl. host, and protein folding chaperone
												mixed, incl. Antirestriction protein, and Antitoxin CbeA	GLYC	2.42702	0.0666						gamma-aminobutyric acid catabolic process, and CsiD			lipopolysaccharide core region biosynthetic process
												mixed, incl. NqrDE/RnfAE, and FMN-binding	GLYC	2.10903	0.0704						Pyruvate metabolism, and Valine, leucine and isoleucine biosynthesis			Thiamine biosynthesis, and thiamine transport
												phage shock	GLYC	2.36478	0.0718						mixed, incl. Aldehyde ferredoxin oxidoreductase, domain 2, and Prokaryotic cytochrome b561			fatty acid oxidation
												mixed, incl. Terpenoid backbone biosynthesis, and Riboflavin metabolism	GLYC	0.265873	0.0769						Threonine biosynthesis			D-ribose transmembrane transport, and D-ribose catabolic process
												mixed, incl. Polyketide sugar unit biosynthesis, and UDP-galactopyranose mutase	GLYC	1.38723	0.0804						[Ni-Fe] hydrogenase complex, and HupH, C-terminal domain superfamily			Citrate cycle (TCA cycle)
												mixed, incl. RNA methyltransferase activity, and Paraquat-inducible protein A	GLYC	0.429232	0.0818						cellular amino acid biosynthetic process, and nucleotide biosynthetic process			Thiamine biosynthesis
												Iron transport	GLYC	1.16064	0.0879						methyl accepting chemotaxis protein complex, and internal peptidyl-lysine acetylation			Sulfur metabolism, and glycine betaine transport
												mixed, incl. LysR, substrate-binding, and Major facilitator superfamily	GLYC	0.125843	0.094						ABC transporters, and ABC-2 transporter			bacterial-type flagellum basal body
												rhamnose metabolic process, and Fucose metabolism	GLYC	1.15945	0.1005						antioxidant activity, and glutathione transferase activity			mixed, incl. Melibiase, and PhnA domain
												RNA methyltransferase activity, and tRNA wobble base modification	GLYC	0.406408	0.1005						mixed, incl. Transmembrane protein TMEM64, and Protein ynjB			mixed, incl. pilus, and Fimbrium biogenesis
												mixed, incl. RNA methyltransferase activity, and Paraquat-inducible protein A	GLYC	0.473419	0.1041						mixed, incl. amino sugar metabolic process, and Starch and sucrose metabolism			6-sulfoquinovose(1-) catabolic process, and Sodium:galactoside symporter
												LysR, substrate-binding, and Cupin	GLYC	0.975433	0.1095						mixed, incl. ethanolamine catabolic process, and aldehyde catabolic process			mixed, incl. RNA methyltransferase activity, and pseudouridine synthase activity
												Rhamnose metabolism	GLYC	1.73938	0.1202						mixed, incl. 4Fe-4S, and Molybdenum cofactor biosynthesis			mixed, incl. Two-component regulatory system, and lipid A biosynthetic process
												mixed, incl. YD repeat, and Transposase DDE domain	GLYC	0.148042	0.1225						antioxidant activity, and glutathione transferase activity			mixed, incl. Antirestriction protein, and Antitoxin CbeA
												mixed, incl. galactosyltransferase activity, and Lipopolysaccharide core heptose(II) kinase	GLYC	1.86847	0.1268						mostly uncharacterized, incl. Nucleoside recognition, and Glucose dehydrogenase C-terminus			mixed, incl. NqrDE/RnfAE, and FMN-binding
												mixed, incl. UDP-galactopyranose mutase, and UDP-galactofuranosyltransferase	GLYC	1.85818	0.1307						NarGHI complex, and inorganic anion exchanger activity			phage shock
												mixed, incl. water-soluble vitamin biosynthetic process, and Terpenoid backbone biosynthesis	GLYC	0.0672874	0.1334						ABC transporters, and ABC-2 transporter			mixed, incl. Terpenoid backbone biosynthesis, and Riboflavin metabolism
												Glycerophospholipid metabolism, and glycerol transport	GLYC	1.60566	0.1334						Pentose phosphate pathway, and Glycolysis			mixed, incl. Polyketide sugar unit biosynthesis, and UDP-galactopyranose mutase
												mixed, incl. lysozyme inhibitor activity, and CsbD-like	GLYC	1.26789	0.1443						Valine, leucine and isoleucine biosynthesis			mixed, incl. RNA methyltransferase activity, and Paraquat-inducible protein A
												mixed, incl. enterobacterial common antigen biosynthetic process, and galactose metabolic process	GLYC	0.612642	0.1488						mixed, incl. ferredoxin hydrogenase activity, and Peptidase A31, hydrogenase expression/formation protein			Iron transport
												mixed, incl. response to heat, and tRNA threonylcarbamoyladenosine modification	GLYC	0.532046	0.1586						5-oxoprolinase (ATP-hydrolyzing) activity, and GTP cyclohydrolase 1 type 2/Nif3			mixed, incl. LysR, substrate-binding, and Major facilitator superfamily
												mixed, incl. Flagellar assembly, and GGDEF domain	GLYC	0.634186	0.1624						cellular amino acid biosynthetic process, and Purine metabolism			rhamnose metabolic process, and Fucose metabolism
												mixed, incl. pilus, and Fimbrium biogenesis	GLYC	0.178887	0.1624						cellular respiration, and Nitrate assimilation			RNA methyltransferase activity, and tRNA wobble base modification
												mixed, incl. 6-sulfoquinovose(1-) catabolic process, and glucose-1-phosphatase activity	GLYC	0.848079	0.1653						mixed, incl. antioxidant activity, and glutathione transferase activity			mixed, incl. RNA methyltransferase activity, and Paraquat-inducible protein A
												enterobacterial common antigen biosynthetic process, and O antigen biosynthetic process	GLYC	0.594141	0.1715						phenylacetate catabolic process			LysR, substrate-binding, and Cupin
												mixed, incl. monosaccharide transmembrane transport, and pentose metabolic process	GLYC	0.932505	0.1715						phosphoenolpyruvate-dependent sugar phosphotransferase system, and hexitol catabolic process			Rhamnose metabolism
												mostly uncharacterized, incl. NqrDE/RnfAE, and Periplasmic binding protein/LacI sugar binding domain	GLYC	0.946626	0.1843						mixed, incl. Peptide transport, and nickel cation transport			mixed, incl. YD repeat, and Transposase DDE domain
												mixed, incl. Glucan biosynthesis protein G, and Glucan biosynthesis glucosyltransferase H	GLYC	1.63386	0.1932						Pentose phosphate pathway, and Glycolysis			mixed, incl. galactosyltransferase activity, and Lipopolysaccharide core heptose(II) kinase
												DDE domain, and Transposase	GLYC	1.38198	0.1932						mixed, incl. protein maturation, and NADH dehydrogenase (ubiquinone) activity			mixed, incl. UDP-galactopyranose mutase, and UDP-galactofuranosyltransferase
												response to manganese ion, and NRAMP family	GLYC	1.79595	0.2044						mixed, incl. 5-oxoprolinase (ATP-hydrolyzing) activity, and WLM domain			mixed, incl. water-soluble vitamin biosynthetic process, and Terpenoid backbone biosynthesis
												mixed, incl. pilus, and Fimbrium biogenesis	GLYC	0.14817	0.21						mixed, incl. Domain of unknown function DUF892, and Deglycase PfpI			Glycerophospholipid metabolism, and glycerol transport
												mixed, incl. organic phosphonate metabolic process, and organic phosphonate transport	GLYC	0.541072	0.2166						mixed, incl. acyl-CoA hydrolase activity, and YscW/ExsB			mixed, incl. lysozyme inhibitor activity, and CsbD-like
												DNA repair	GLYC	0.240574	0.2231						mixed, incl. response to pH, and MgtC family			mixed, incl. enterobacterial common antigen biosynthetic process, and galactose metabolic process
												mixed, incl. Curlin associated, and Curli assembly protein CsgE	GLYC	1.42752	0.2338						carnitine metabolic process			mixed, incl. response to heat, and tRNA threonylcarbamoyladenosine modification
												Fimbrium, and Fimbrium biogenesis	GLYC	0.424602	0.2357						Alanine, aspartate and glutamate metabolism, and Proline biosynthesis			mixed, incl. Flagellar assembly, and GGDEF domain
												mixed, incl. membrane insertase activity, and chromatin	GLYC	1.13349	0.241						mixed, incl. Mandelate racemase-like, and galactarate metabolic process			mixed, incl. pilus, and Fimbrium biogenesis
												mixed, incl. membrane insertase activity, and Ribonuclease P	GLYC	1.56105	0.241						Electron transfer flavoprotein domain, and medium-chain fatty acid-CoA ligase activity			mixed, incl. 6-sulfoquinovose(1-) catabolic process, and glucose-1-phosphatase activity
																					amino acid import across plasma membrane, and Specific amino acids and opine-binding periplasmic protein, ABC transporter			enterobacterial common antigen biosynthetic process, and O antigen biosynthetic process
																					Peptide transport, and putrescine transmembrane transporter activity			mixed, incl. monosaccharide transmembrane transport, and pentose metabolic process
																					response to copper ion, and Copper resistance protein D			mostly uncharacterized, incl. NqrDE/RnfAE, and Periplasmic binding protein/LacI sugar binding domain
																					Inner membrane protein YqjD/ElaB, and Endoribonuclease GhoS			mixed, incl. Glucan biosynthesis protein G, and Glucan biosynthesis glucosyltransferase H
																					mixed, incl. 4Fe-4S, and Molybdenum cofactor biosynthesis			DDE domain, and Transposase
																					mixed, incl. Creatinase, N-terminal, and Peptidase M42			response to manganese ion, and NRAMP family
																					Histidine metabolism			mixed, incl. pilus, and Fimbrium biogenesis
																					mixed, incl. Peptidase U32, and Bacterial regulatory proteins, tetR family			mixed, incl. organic phosphonate metabolic process, and organic phosphonate transport
																					mixed, incl. DicB, and Protein of unknown function DUF1482			DNA repair
																					Lysine biosynthesis			mixed, incl. Curlin associated, and Curli assembly protein CsgE
																					methyl accepting chemotaxis protein complex, and Transducer			Fimbrium, and Fimbrium biogenesis
																					ABC-2 family transporter protein, and Domain of unknown function (DUF1956)			mixed, incl. membrane insertase activity, and chromatin
																					Histidine metabolism, and Tryptophan biosynthesis			mixed, incl. membrane insertase activity, and Ribonuclease P
																					putrescine catabolic process			Flagellar assembly
																					mixed, incl. Chaperone TorD, and TorS, sensor domain superfamily			Lipopolysaccharide biosynthesis
																					mixed, incl. Glucose dehydrogenase C-terminus, and Ribokinase/fructokinase			Bacterial chemotaxis
																					alcohol dehydrogenase (NAD) activity, and response to ethanol			Fatty acid metabolism
																					mixed, incl. uracil catabolic process, and DUF218 domain			Thiamine metabolism
																					response to silver ion
																					mixed, incl. fructosamine metabolic process, and GlmS/FrlB, SIS domain 2
																					mixed, incl. Bacterial regulatory proteins, tetR family, and Protein of unknown function DUF488
																					Peptide transport, and putrescine transmembrane transporter activity
																					carnitine metabolic process
																					heme transport
																					mixed, incl. AbrB family, and Fido domain
																					mixed, incl. reactive nitrogen species metabolic process, and CCB3/YggT
																					mixed, incl. fructose transmembrane transport, and PTS EIIA type-2 domain
																					selenate reductase activity, and Tat proofreading chaperone DmsD
																					Fimbrial protein, and Pili assembly chaperone, bacterial
																					Amidohydrolase, and AbgT putative transporter family
																					Peptide transport
																					D-galactonate catabolic process, and D-galactonate transporter
																					mostly uncharacterized, incl. Nucleoside recognition, and Arc-type ribbon-helix-helix
																					beta-Lactam resistance
																					Biosynthesis of amino acids
																					Nitrogen metabolism
																					Glycine, serine and threonine metabolism
																					Butanoate metabolism
																					Glycolysis / Gluconeogenesis
																					Alanine, aspartate and glutamate metabolism
																					Phenylalanine metabolism
																					Starch and sucrose metabolism
																					Histidine metabolism
																					Pyruvate metabolism
																					Oxidative phosphorylation
																					Two-component system
																					Arginine and proline metabolism
																					Nitrotoluene degradation
