# Supplementary material for: High-throughput transcriptome sequencing and comparative analysis of Escherichia coli and Schizosaccharomyces pombe in respiratory and fermentative growth
Source: PLoS One. 2021 Mar 17;16(3):e0248513. doi: 10.1371/journal.pone.0248513 (PMC7968713; doi:10.1371/journal.pone.0248513)
Supplement: S2 Table — STRING functional enrichment analysis of several biological terms of the STRING database using exclusively the orthologs identified by OrthoVenn and PANTHER database in S. pombe and E. coli. Orthologs of S. pombe (a) and E. coli (b) grown in glucose (GLUC) and glycerol/acetate (GLYC) were ranked by Log2FC values for the analysis and using a lenient FDR astringency (< 0.25). (XLSX) [file pone.0248513.s004.xlsx]

## Sheet: Sheet1
(a) Schizosaccharomyces pombe Orthologs STRING Functional Enrichment Analysis, FDR < 0.25
Biological Process	direction	enrichment score	false discovery rate	Molecular Function	enrichment score	false discovery rate	false discovery rate	Cellular Component	direction	enrichment score	false discovery rate	LNC String	direction	enrichment score	false discovery rate	KEGG Pathway	direction	enrichment score	false discovery rate		Terms Enriched in Schizosaccaromyces pombe growing in glucose			Terms Enriched in Schizosaccaromyces pombe growing in glycerol/acetate						Common elements in Eco_Ort_Glu Spo_Ort_Glu
cytoplasmic translation	GLUC	2.13522	4.28e-05	rRNA binding	2.14157	0.0118	2.46e-05	cytosolic part	GLUC	2.20299	4.34e-05	Nonsense Mediated Decay (NMD) enhanced by the Exon Junction Complex (EJC)	GLUC	3.07251	7.36e-11	Biosynthesis of amino acids	GLUC	1.54399	6.84e-05		cytoplasmic translation			glucose import						oxidation-reduction process
alpha-amino acid biosynthetic process	GLUC	1.44487	0.00033	coenzyme binding	1.09563	0.0455	4.09e-05	cytosolic ribosome	GLUC	2.40787	9.6e-05	SRP-dependent cotranslational protein targeting to membrane	GLUC	3.24133	3.05e-10	Biosynthesis of secondary metabolites	GLUC	0.797913	0.0103		alpha-amino acid biosynthetic process			proton transmembrane transport						cellular amino acid biosynthetic process
cellular amino acid biosynthetic process	GLUC	1.39792	0.00036	protein binding	1.24544	0.0659	4.09e-05	cytosolic small ribosomal subunit	GLUC	2.51942	0.0013	Nonsense Mediated Decay (NMD) enhanced by the Exon Junction Complex (EJC), and Eukaryotic Translation Elongation	GLUC	2.83206	1.56e-09	Biosynthesis of antibiotics	GLUC	0.682635	0.0103		cellular amino acid biosynthetic process			monovalent inorganic cation transport						alpha-amino acid biosynthetic process
small molecule biosynthetic process	GLUC	0.713094	0.0032	cofactor binding	0.877231	0.101	5.53e-05	cytosol	GLUC	1.57233	0.0019	Translation, and mRNA surveillance pathway	GLUC	2.73659	1.69e-09	Alanine, aspartate and glutamate metabolism	GLUC	1.8212	0.051		small molecule biosynthetic process			inorganic cation transmembrane transport						alpha-amino acid metabolic process
carboxylic acid biosynthetic process	GLUC	0.812817	0.0054	glucose transmembrane transporter activity	3.55579	2.46e-05	0.00027	cytosolic large ribosomal subunit	GLUC	2.92817	0.0062	SRP-dependent cotranslational protein targeting to membrane	GLUC	3.39587	4.64e-09	Ribosome	GLUC	1.73882	0.051		carboxylic acid biosynthetic process			RNA processing						carboxylic acid biosynthetic process
alpha-amino acid metabolic process	GLUC	1.1635	0.0054	carbohydrate:proton symporter activity	4.09047	4.09e-05	0.0017	cell tip	GLYC	3.2662	0.00039	Translation, and cotranslational protein targeting to membrane	GLUC	2.57202	1.15e-08	Pyrimidine metabolism	GLUC	1.2499	0.0808		alpha-amino acid metabolic process			inorganic ion transmembrane transport						serine family amino acid metabolic process
cellular amino acid metabolic process	GLUC	1.04817	0.0056	solute:proton symporter activity	3.32504	4.09e-05	0.0021	plasma membrane of cell tip	GLYC	3.39817	0.0013	SRP-dependent cotranslational protein targeting to membrane	GLUC	3.29247	2.52e-08	Glycine, serine and threonine metabolism	GLUC	1.94507	0.0808		cellular amino acid metabolic process			cation transmembrane transport						carboxylic acid metabolic process
glutamine family amino acid metabolic process	GLUC	1.36458	0.0163	solute:cation symporter activity	2.85005	5.53e-05	0.0021	membrane part	GLYC	0.476143	0.0013	SRP-dependent cotranslational protein targeting to membrane	GLUC	3.60113	2.52e-08	Purine metabolism	GLUC	0.963106	0.1428		glutamine family amino acid metabolic process			ion transmembrane transport						cellular amino acid metabolic process
oxoacid metabolic process	GLUC	0.808989	0.0163	proton transmembrane transporter activity	2.01058	0.00027	0.0118	integral component of membrane	GLYC	0.514011	0.0014	SRP-dependent cotranslational protein targeting to membrane	GLUC	3.36949	4.89e-07	Tyrosine metabolism	GLUC	2.03839	0.1428		oxoacid metabolic process			transmembrane transport						small molecule biosynthetic process
carboxylic acid metabolic process	GLUC	0.790015	0.0175	inorganic cation transmembrane transporter activity	1.74767	0.0017	0.0146	plasma membrane region	GLYC	2.89267	0.0016	SRP-dependent cotranslational protein targeting to membrane	GLUC	3.43925	1.04e-06	2-Oxocarboxylic acid metabolism	GLUC	1.71373	0.2299		carboxylic acid metabolic process			ion transport						coenzyme binding
organic acid metabolic process	GLUC	0.800857	0.0197	transporter activity	0.614177	0.0021	0.0408	membrane	GLYC	0.416967	0.0053	SRP-dependent cotranslational protein targeting to membrane	GLUC	3.52981	1.04e-06	Meiosis - yeast	GLYC	3.46213	3.28e-06		organic acid metabolic process			ncRNA processing						cofactor binding
serine family amino acid biosynthetic process	GLUC	2.57915	0.0572	transmembrane transporter activity	0.620042	0.0021	0.0455	plasma membrane	GLYC	0.775515	0.0769	SRP-dependent cotranslational protein targeting to membrane	GLUC	3.53374	1.04e-06						serine family amino acid biosynthetic process			RNA metabolic process						Amino-acid biosynthesis
nucleoside monophosphate metabolic process	GLUC	0.747686	0.1456	inorganic molecular entity transmembrane transporter activity	0.88452	0.0146	0.0455	nuclear part	GLYC	0.219781	0.127	alpha-amino acid metabolic process, and Metabolism of nucleotides	GLUC	1.57681	2.67e-06						nucleoside monophosphate metabolic process			transport						Biosynthesis of amino acids
nucleobase metabolic process	GLUC	1.53952	0.2025	ion transmembrane transporter activity	0.700174	0.0408	0.0641	cell periphery	GLYC	0.707455	0.156	SRP-dependent cotranslational protein targeting to membrane	GLUC	3.75295	4.16e-06						nucleobase metabolic process			rRNA metabolic process						Alanine, aspartate and glutamate metabolism
oxidation-reduction process	GLUC	0.670699	0.2025	ATPase activity, coupled	0.235403	0.0455	0.0659	chromosomal part	GLYC	0.349604	0.1772	SRP-dependent cotranslational protein targeting to membrane	GLUC	4.03622	4.16e-06						oxidation-reduction process			import into cell						Glycine, serine and threonine metabolism
carbohydrate derivative biosynthetic process	GLUC	0.460136	0.2142	cation transmembrane transporter activity	0.863704	0.0641	0.101	integral component of plasma membrane	GLYC	1.04674	0.2047	Biosynthesis of amino acids, and Metabolism of nucleotides	GLUC	1.67848	9.61e-06						carbohydrate derivative biosynthetic process			nucleic acid metabolic process						Biosynthesis of secondary metabolites
serine family amino acid metabolic process	GLUC	1.56058	0.2424	helicase activity	0.29893	0.162	0.162					SRP-dependent cotranslational protein targeting to membrane	GLUC	3.97147	2.86e-05						serine family amino acid metabolic process			glucose import across plasma membrane
nucleoside diphosphate metabolic process	GLUC	0.736771	0.2445									Biosynthesis of amino acids	GLUC	1.7742	0.00037						nucleoside diphosphate metabolic process			glucose transmembrane transporter activity						Common elements in Eco_Ort_Gly Spo_Ort_Gly
glucose import	GLYC	3.55579	4.28e-05									SRP-dependent cotranslational protein targeting to membrane	GLUC	4.09854	0.0114						rRNA binding			carbohydrate:proton symporter activity						RNA metabolic process
proton transmembrane transport	GLYC	2.01058	0.00069									Amino-acid biosynthesis	GLUC	1.77832	0.0114						coenzyme binding			solute:proton symporter activity						nucleic acid metabolic process
monovalent inorganic cation transport	GLYC	1.73985	0.0017									SRP-dependent cotranslational protein targeting to membrane	GLUC	4.19743	0.0215						protein binding			solute:cation symporter activity						RNA processing
inorganic cation transmembrane transport	GLYC	1.61333	0.0026									Amino-acid biosynthesis	GLUC	1.65623	0.0285						cofactor binding			proton transmembrane transporter activity						ncRNA processing
RNA processing	GLYC	0.268064	0.0082									mixed, incl. Protein of unknown function (DUF999), and Pombe specific 5TM protein	GLUC	2.46722	0.06						cytosolic part			inorganic cation transmembrane transporter activity
inorganic ion transmembrane transport	GLYC	1.34956	0.0083									cytosolic small ribosomal subunit, and Ribosomal L29 protein	GLUC	4.15655	0.0687						cytosolic ribosome			transporter activity
cation transmembrane transport	GLYC	0.818284	0.0309									Metabolism of nucleotides, and Phosphoribosyl transferase domain	GLUC	1.51385	0.0836						cytosolic small ribosomal subunit			transmembrane transporter activity
ion transmembrane transport	GLYC	0.689291	0.0405									protein folding, and OPI10 family	GLUC	1.85177	0.2038						cytosol			inorganic molecular entity transmembrane transporter activity							GLUC	GLYC
transmembrane transport	GLYC	0.533381	0.0428									branched-chain amino acid biosynthetic process, and Aromatic amino acid biosynthesis	GLUC	1.62308	0.2369						cytosolic large ribosomal subunit			ion transmembrane transporter activity						Number of Enriched Terms in S. pombe	66	51
ion transport	GLYC	0.671061	0.0562									Branched-chain amino acid biosynthesis, and Threonine biosynthesis	GLUC	2.41042	0.2369						Nonsense Mediated Decay (NMD) enhanced by the Exon Junction Complex (EJC)			ATPase activity, coupled						Number of Enriched Terms in E. coli	55	62
ncRNA processing	GLYC	0.20453	0.0983									protein folding, and OPI10 family	GLUC	1.89268	0.2369						SRP-dependent cotranslational protein targeting to membrane			cation transmembrane transporter activity
RNA metabolic process	GLYC	0.130224	0.1448									mixed, incl. Major facilitator, sugar transporter-like, and PITH domain	GLYC	2.72744	4.07e-05						Nonsense Mediated Decay (NMD) enhanced by the Exon Junction Complex (EJC), and Eukaryotic Translation Elongation			helicase activity
transport	GLYC	0.445692	0.2025									mixed, incl. carbohydrate:proton symporter activity, and thiamine transmembrane transport	GLYC	3.42108	4.07e-05						Translation, and mRNA surveillance pathway			cell tip
rRNA metabolic process	GLYC	0.201189	0.2025									mixed, incl. Sugar (and other) transporter, and Protein of unknown function (DUF999)	GLYC	1.65271	6.68e-05						SRP-dependent cotranslational protein targeting to membrane			plasma membrane of cell tip
import into cell	GLYC	0.989346	0.2025									carbohydrate:proton symporter activity, and glucose 1-dehydrogenase (NADP+) activity	GLYC	5.02813	0.00068						Translation, and cotranslational protein targeting to membrane			membrane part
nucleic acid metabolic process	GLYC	0.124826	0.2436									Galactose metabolism	GLYC	2.43386	0.0623						SRP-dependent cotranslational protein targeting to membrane			integral component of membrane
glucose import across plasma membrane	GLYC	2.53186	0.2457									mostly uncharacterized, incl. Protein of unknown function (DUF999), and Pombe specific 5TM protein	GLYC	0.913829	0.1003						SRP-dependent cotranslational protein targeting to membrane			plasma membrane region
												Amino sugar and nucleotide sugar metabolism	GLYC	1.66867	0.1589						SRP-dependent cotranslational protein targeting to membrane			membrane
												transition metal ion transport	GLYC	1.30768	0.2026						SRP-dependent cotranslational protein targeting to membrane			plasma membrane
												transition metal ion transport	GLYC	1.46121	0.2468						SRP-dependent cotranslational protein targeting to membrane			nuclear part
																					SRP-dependent cotranslational protein targeting to membrane			cell periphery
																					alpha-amino acid metabolic process, and Metabolism of nucleotides			chromosomal part
																					SRP-dependent cotranslational protein targeting to membrane			integral component of plasma membrane
																					SRP-dependent cotranslational protein targeting to membrane			mixed, incl. Major facilitator, sugar transporter-like, and PITH domain
																					Biosynthesis of amino acids, and Metabolism of nucleotides			mixed, incl. carbohydrate:proton symporter activity, and thiamine transmembrane transport
																					SRP-dependent cotranslational protein targeting to membrane			mixed, incl. Sugar (and other) transporter, and Protein of unknown function (DUF999)
																					Biosynthesis of amino acids			carbohydrate:proton symporter activity, and glucose 1-dehydrogenase (NADP+) activity
																					SRP-dependent cotranslational protein targeting to membrane			Galactose metabolism
																					Amino-acid biosynthesis			mostly uncharacterized, incl. Protein of unknown function (DUF999), and Pombe specific 5TM protein
																					SRP-dependent cotranslational protein targeting to membrane			Amino sugar and nucleotide sugar metabolism
																					Amino-acid biosynthesis			transition metal ion transport
																					mixed, incl. Protein of unknown function (DUF999), and Pombe specific 5TM protein			transition metal ion transport
																					cytosolic small ribosomal subunit, and Ribosomal L29 protein			Meiosis - yeast
																					Metabolism of nucleotides, and Phosphoribosyl transferase domain
																					protein folding, and OPI10 family
																					branched-chain amino acid biosynthetic process, and Aromatic amino acid biosynthesis
																					Branched-chain amino acid biosynthesis, and Threonine biosynthesis
																					protein folding, and OPI10 family
																					Biosynthesis of amino acids
																					Biosynthesis of secondary metabolites
																					Biosynthesis of antibiotics
																					Alanine, aspartate and glutamate metabolism
																					Ribosome
																					Pyrimidine metabolism
																					Glycine, serine and threonine metabolism
																					Purine metabolism
																					Tyrosine metabolism
																					2-Oxocarboxylic acid metabolism
(b) Escherichia coli Orthologs STRING Functional Enrichment Analysis, FDR < 0.25
Biological Process	direction	enrichment score	false discovery rate	Molecular Function	direction	enrichment score	false discovery rate	Cellular Component	direction	enrichment score	false discovery rate	LNC String	direction	enrichment score	false discovery rate	KEGG Pathway	direction	enrichment score	false discovery rate		Terms Enriched in Escherichia coli growing in glucose			Terms Enriched in Escherichia coli growing in glycerol/acetate
oxidation-reduction process	GLUC	0.476087	0.00068	oxidoreductase activity	GLUC	0.523202	0.00098	protein-containing complex	GLYC	0.413434	0.00026	mixed, incl. putrescine catabolic process, and arginine catabolic process to succinate	GLUC	4.87619	0.00015	Biosynthesis of amino acids	GLUC	1.49689	0.00069		oxidation-reduction process			gene expression
cellular amino acid biosynthetic process	GLUC	1.62128	0.0012	coenzyme binding	GLUC	0.580835	0.013	respiratory chain complex II	GLYC	4.21935	0.0293	mixed, incl. Arginine and proline metabolism, and gamma-aminobutyric acid metabolic process	GLUC	4.15572	0.00062	Alanine, aspartate and glutamate metabolism	GLUC	2.81983	0.0052		cellular amino acid biosynthetic process			alditol metabolic process
alpha-amino acid biosynthetic process	GLUC	1.68357	0.0012	oxidoreductase activity, acting on the CH-OH group of donors, NAD or NADP as acceptor	GLUC	0.613134	0.0528					mixed, incl. Carbon metabolism, and Valine, leucine and isoleucine biosynthesis	GLUC	1.26282	0.0018	Glycine, serine and threonine metabolism	GLUC	2.16423	0.0113		alpha-amino acid biosynthetic process			alditol catabolic process
alpha-amino acid metabolic process	GLUC	1.44913	0.0023	carbon-nitrogen ligase activity, with glutamine as amido-N-donor	GLUC	3.55871	0.07					Carbon metabolism, and Valine, leucine and isoleucine biosynthesis	GLUC	1.40022	0.0032	Arginine and proline metabolism	GLUC	2.55108	0.0279		alpha-amino acid metabolic process			cellular macromolecule biosynthetic process
carboxylic acid catabolic process	GLUC	1.92233	0.0064	oxidoreductase activity, acting on CH-OH group of donors	GLUC	0.382454	0.2098					mixed, incl. Carbon metabolism, and Valine, leucine and isoleucine biosynthesis	GLUC	1.24019	0.0067	Histidine metabolism	GLUC	3.08175	0.0607		carboxylic acid catabolic process			polyol catabolic process
carboxylic acid biosynthetic process	GLUC	1.16947	0.0079	cofactor binding	GLUC	0.34454	0.2434					Amino-acid biosynthesis, and Alanine, aspartate and glutamate metabolism	GLUC	1.47046	0.0311	Biosynthesis of secondary metabolites	GLUC	0.470535	0.1329		carboxylic acid biosynthetic process			polyol metabolic process
organonitrogen compound catabolic process	GLUC	1.65545	0.0091	nucleic acid binding	GLYC	0.487014	1.19e-05					putrescine catabolic process, and gamma-aminobutyric acid catabolic process	GLUC	3.54872	0.0723	Microbial metabolism in diverse environments	GLUC	0.601359	0.1705		organonitrogen compound catabolic process			cellular carbohydrate catabolic process
cellular amino acid catabolic process	GLUC	2.3202	0.0099	sn-glycerol-3-phosphate:ubiquinone-8 oxidoreductase activity	GLYC	8.57949	0.00025					cellular amino acid biosynthetic process, and Purine metabolism	GLUC	1.22889	0.08	Butanoate metabolism	GLYC	2.41957	0.0369		cellular amino acid catabolic process			glycerol metabolic process
serine family amino acid metabolic process	GLUC	2.04113	0.0212	RNA binding	GLYC	0.478814	0.00096					Threonine biosynthesis	GLUC	4.65675	0.08						serine family amino acid metabolic process			glycerol-3-phosphate metabolic process
aspartate family amino acid biosynthetic process	GLUC	2.15768	0.0265	nucleoside-triphosphatase activity	GLYC	0.526944	0.07					mixed, incl. gamma-aminobutyric acid catabolic process, and DNA import into cell involved in transformation	GLUC	4.54646	0.08						aspartate family amino acid biosynthetic process			glycerol catabolic process
histidine biosynthetic process	GLUC	3.08175	0.0627	catalytic activity, acting on RNA	GLYC	0.652885	0.0754					cellular amino acid biosynthetic process, and nucleotide biosynthetic process	GLUC	1.16113	0.0807						histidine biosynthetic process			ribonucleoprotein complex biogenesis
catabolic process	GLUC	0.154071	0.0757	ATPase activity	GLYC	0.528507	0.1174					Amino-acid biosynthesis	GLUC	1.49019	0.0807						catabolic process			cellular protein-containing complex assembly
glutamine family amino acid biosynthetic process	GLUC	1.85908	0.0906	succinate dehydrogenase (ubiquinone) activity	GLYC	3.99141	0.1561					glycine catabolic process	GLUC	4.41059	0.0807						glutamine family amino acid biosynthetic process			ribosome biogenesis
organic substance catabolic process	GLUC	0.148689	0.097									mixed, incl. Carbon metabolism, and Oxidative phosphorylation	GLUC	0.506393	0.11						organic substance catabolic process			ribonucleoprotein complex subunit organization
neurotransmitter metabolic process	GLUC	2.17094	0.1151									Pyruvate metabolism, and Valine, leucine and isoleucine biosynthesis	GLUC	1.88108	0.1193						neurotransmitter metabolic process			organelle organization
drug catabolic process	GLUC	1.77616	0.125									mixed, incl. N-terminal protein amino acid acetylation, and Oxidoreductase, N-terminal	GLUC	4.05123	0.1193						drug catabolic process			ribonucleoprotein complex assembly
aspartate family amino acid metabolic process	GLUC	1.74654	0.1264									Histidine metabolism	GLUC	2.86745	0.1829						aspartate family amino acid metabolic process			glycerol-3-phosphate catabolic process
carboxylic acid metabolic process	GLUC	0.804534	0.1264									mixed, incl. translation, and Protein export	GLYC	0.478278	1.72e-08						carboxylic acid metabolic process			alcohol catabolic process
nitrogen utilization	GLUC	3.98228	0.1477									translation, and Protein export	GLYC	0.454368	2.81e-08						nitrogen utilization			organic hydroxy compound catabolic process
cellular amino acid metabolic process	GLUC	1.04917	0.1541									glycerol-3-phosphate metabolic process, and Glycerolipid metabolism	GLYC	4.9805	5.46e-05						cellular amino acid metabolic process			organelle assembly
branched-chain amino acid biosynthetic process	GLUC	2.25855	0.1572									Glycerophospholipid metabolism, and glycerol transport	GLYC	3.39224	0.00062						branched-chain amino acid biosynthetic process			cellular component organization or biogenesis
homoserine metabolic process	GLUC	3.3793	0.1844									tricarboxylic acid cycle enzyme complex, and succinate dehydrogenase complex	GLYC	2.56515	0.0663						homoserine metabolic process			cellular component organization
neurotransmitter catabolic process	GLUC	2.50623	0.2046									mixed, incl. Signal, and cellular response to stress	GLYC	1.7598	0.0807						neurotransmitter catabolic process			cellular component biogenesis
small molecule biosynthetic process	GLUC	0.77631	0.2046									mostly uncharacterized, incl. trehalose metabolic process, and Inner membrane protein YqjD/ElaB	GLYC	2.2941	0.1457						small molecule biosynthetic process			cellular catabolic process
lipid catabolic process	GLUC	2.27445	0.2118																		lipid catabolic process			cellular macromolecule metabolic process
gene expression	GLYC	0.455377	8.78e-05																		oxidoreductase activity			protein-containing complex subunit organization
alditol metabolic process	GLYC	3.86511	0.0001																		coenzyme binding			protein-containing complex assembly
alditol catabolic process	GLYC	4.02375	0.00012																		oxidoreductase activity, acting on the CH-OH group of donors, NAD or NADP as acceptor			RNA metabolic process
cellular macromolecule biosynthetic process	GLYC	0.519162	0.00012																		carbon-nitrogen ligase activity, with glutamine as amido-N-donor			cellular component assembly
polyol catabolic process	GLYC	3.58406	0.00012																		oxidoreductase activity, acting on CH-OH group of donors			small molecule catabolic process
polyol metabolic process	GLYC	3.25833	0.00013																		cofactor binding			nucleic acid metabolic process
cellular carbohydrate catabolic process	GLYC	2.62088	0.00029																		mixed, incl. putrescine catabolic process, and arginine catabolic process to succinate			ncRNA metabolic process
glycerol metabolic process	GLYC	3.95175	0.00031																		mixed, incl. Arginine and proline metabolism, and gamma-aminobutyric acid metabolic process			RNA processing
glycerol-3-phosphate metabolic process	GLYC	5.77914	0.00031																		mixed, incl. Carbon metabolism, and Valine, leucine and isoleucine biosynthesis			alcohol metabolic process
glycerol catabolic process	GLYC	4.16088	0.0004																		Carbon metabolism, and Valine, leucine and isoleucine biosynthesis			RNA modification
ribonucleoprotein complex biogenesis	GLYC	0.586475	0.00044																		mixed, incl. Carbon metabolism, and Valine, leucine and isoleucine biosynthesis			ncRNA processing
cellular protein-containing complex assembly	GLYC	0.62278	0.00051																		Amino-acid biosynthesis, and Alanine, aspartate and glutamate metabolism			tRNA metabolic process
ribosome biogenesis	GLYC	0.570403	0.00051																		putrescine catabolic process, and gamma-aminobutyric acid catabolic process			regulation of cellular metabolic process
ribonucleoprotein complex subunit organization	GLYC	0.461887	0.00051																		cellular amino acid biosynthetic process, and Purine metabolism			cellular carbohydrate metabolic process
organelle organization	GLYC	0.329365	0.00058																		Threonine biosynthesis			tricarboxylic acid cycle
ribonucleoprotein complex assembly	GLYC	0.466697	0.00064																		mixed, incl. gamma-aminobutyric acid catabolic process, and DNA import into cell involved in transformation			citrate metabolic process
glycerol-3-phosphate catabolic process	GLYC	6.1852	0.00083																		cellular amino acid biosynthetic process, and nucleotide biosynthetic process			regulation of macromolecule biosynthetic process
alcohol catabolic process	GLYC	2.60244	0.0011																		Amino-acid biosynthesis			antibiotic metabolic process
organic hydroxy compound catabolic process	GLYC	2.50118	0.0012																		glycine catabolic process			regulation of cellular biosynthetic process
organelle assembly	GLYC	0.362107	0.0015																		mixed, incl. Carbon metabolism, and Oxidative phosphorylation			regulation of macromolecule metabolic process
cellular component organization or biogenesis	GLYC	0.439608	0.0015																		Pyruvate metabolism, and Valine, leucine and isoleucine biosynthesis			nucleic acid binding
cellular component organization	GLYC	0.40336	0.0021																		mixed, incl. N-terminal protein amino acid acetylation, and Oxidoreductase, N-terminal			sn-glycerol-3-phosphate:ubiquinone-8 oxidoreductase activity
cellular component biogenesis	GLYC	0.362974	0.0025																		Histidine metabolism			RNA binding
cellular catabolic process	GLYC	0.931828	0.0025																		Biosynthesis of amino acids			nucleoside-triphosphatase activity
cellular macromolecule metabolic process	GLYC	0.369974	0.0025																		Alanine, aspartate and glutamate metabolism			catalytic activity, acting on RNA
protein-containing complex subunit organization	GLYC	0.416738	0.0055																		Glycine, serine and threonine metabolism			ATPase activity
protein-containing complex assembly	GLYC	0.417763	0.0063																		Arginine and proline metabolism			succinate dehydrogenase (ubiquinone) activity
RNA metabolic process	GLYC	0.655622	0.0079																		Histidine metabolism			protein-containing complex
cellular component assembly	GLYC	0.288837	0.0079																		Biosynthesis of secondary metabolites			respiratory chain complex II
small molecule catabolic process	GLYC	1.22365	0.0079																		Microbial metabolism in diverse environments			mixed, incl. translation, and Protein export
nucleic acid metabolic process	GLYC	0.498015	0.0184																					translation, and Protein export
ncRNA metabolic process	GLYC	0.737353	0.0239																					glycerol-3-phosphate metabolic process, and Glycerolipid metabolism
RNA processing	GLYC	0.85563	0.0757																					Glycerophospholipid metabolism, and glycerol transport
alcohol metabolic process	GLYC	2.30676	0.0906																					tricarboxylic acid cycle enzyme complex, and succinate dehydrogenase complex
RNA modification	GLYC	0.962619	0.1335																					mixed, incl. Signal, and cellular response to stress
ncRNA processing	GLYC	0.93826	0.1386																					mostly uncharacterized, incl. trehalose metabolic process, and Inner membrane protein YqjD/ElaB
tRNA metabolic process	GLYC	0.685313	0.1414																					Butanoate metabolism
regulation of cellular metabolic process	GLYC	0.539006	0.1572
cellular carbohydrate metabolic process	GLYC	1.78874	0.1652
tricarboxylic acid cycle	GLYC	1.64688	0.2126
citrate metabolic process	GLYC	1.64688	0.2126
regulation of macromolecule biosynthetic process	GLYC	0.525142	0.2166
antibiotic metabolic process	GLYC	1.29711	0.2166
regulation of cellular biosynthetic process	GLYC	0.525142	0.2166
regulation of macromolecule metabolic process	GLYC	0.519827	0.2479
