# Supplementary material for: High-throughput transcriptome sequencing and comparative analysis of Escherichia coli and Schizosaccharomyces pombe in respiratory and fermentative growth
Source: PLoS One. 2021 Mar 17;16(3):e0248513. doi: 10.1371/journal.pone.0248513 (PMC7968713; doi:10.1371/journal.pone.0248513)
Supplement: S3 Table — (XLSX) [file pone.0248513.s005.xlsx]

## Sheet: ortho_orthologs
Orthologs identified by Orthovenn			Orthologs identified by PANTHER phylogenetic trees
Organism and gene				Organism	Pombase and KEGG id	UniProt id	Organism	KEGG id	UniProt id	PANTHER FAMILY ID	Type of ortholog* (LDO = least diverged ortholog; O = other more diverged orthologs)	Common ancestor for the orthologs
Escherichia_coli|NP_416171.1	Schizosaccharomyces_pombe|NP_593888.1			S. pombe	PomBase=SPAC19A8.15	UniProtKB=O13831	E. coli	KEGG id=b1261	UniProtKB=P0A879	PTHR48077	LDO	LUCA
Escherichia_coli|NP_415465.1	Schizosaccharomyces_pombe|NP_593317.1			S. pombe	PomBase=SPBC1539.09c	UniProtKB=Q92370	E. coli	KEGG id=b1263	UniProtKB=P00904	PTHR43418	O	LUCA
Escherichia_coli|NP_414766.1	Schizosaccharomyces_pombe|NP_587767.2			S. pombe	PomBase=SPCC1442.09	UniProtKB=O94582	E. coli	KEGG id=b1264	UniProtKB=P00895	PTHR11236	LDO	LUCA
Escherichia_coli|NP_418188.1	Schizosaccharomyces_pombe|NP_593151.1			S. pombe	PomBase=SPAP27G11.09c	UniProtKB=Q9P7M9	E. coli	KEGG id=b1277	UniProtKB=P0A7I7	PTHR21327	O	LUCA
Escherichia_coli|NP_415995.4	Schizosaccharomyces_pombe|NP_588244.1			S. pombe	PomBase=SPBC23E6.06c	UniProtKB=O60181	E. coli	KEGG id=b1277	UniProtKB=P0A7I7	PTHR21327	LDO	LUCA
Escherichia_coli|NP_418009.2	Schizosaccharomyces_pombe|NP_593968.1			S. pombe	PomBase=SPAC823.11	UniProtKB=Q9P6N5	E. coli	KEGG id=b1278	UniProtKB=P0A924	PTHR14969	O	LUCA
Escherichia_coli|NP_418653.1	Schizosaccharomyces_pombe|NP_595083.2			S. pombe	PomBase=SPAC17C9.01c	UniProtKB=P10505	E. coli	KEGG id=b1280	UniProtKB=P0AB58	PTHR12558	O	LUCA
Escherichia_coli|NP_414940.1	Schizosaccharomyces_pombe|NP_593138.1			S. pombe	PomBase=SPAC6F12.14	UniProtKB=O94556	E. coli	KEGG id=b1280	UniProtKB=P0AB58	PTHR12558	O	LUCA
Escherichia_coli|NP_414777.1	Schizosaccharomyces_pombe|NP_593583.1			S. pombe	PomBase=SPAC6F12.15c	UniProtKB=P41889	E. coli	KEGG id=b1280	UniProtKB=P0AB58	PTHR12558	LDO	LUCA
Escherichia_coli|NP_416995.1	Schizosaccharomyces_pombe|NP_001342888.1			S. pombe	PomBase=SPCC330.05c	UniProtKB=P14965	E. coli	KEGG id=b1281	UniProtKB=P08244	PTHR32119	LDO	LUCA
Escherichia_coli|NP_414573.1	Schizosaccharomyces_pombe|NP_596708.1			S. pombe	PomBase=SPBC16C6.05	UniProtKB=O42929	E. coli	KEGG id=b1282	UniProtKB=P08245	PTHR12789	LDO	LUCA
Escherichia_coli|NP_416902.1	Schizosaccharomyces_pombe|NP_593927.1			S. pombe	PomBase=SPAC2C4.07c	UniProtKB=O14040	E. coli	KEGG id=b1286	UniProtKB=P30850	PTHR23355	O	LUCA
Escherichia_coli|NP_417884.1	Schizosaccharomyces_pombe|NP_588348.1			S. pombe	PomBase=SPBC26H8.10	UniProtKB=P37202	E. coli	KEGG id=b1286	UniProtKB=P30850	PTHR23355	O	LUCA
Escherichia_coli|NP_416913.1	Schizosaccharomyces_pombe|NP_593904.1			S. pombe	PomBase=SPBC609.01	UniProtKB=O94525	E. coli	KEGG id=b1286	UniProtKB=P30850	PTHR23355	O	LUCA
Escherichia_coli|NP_417769.1	Schizosaccharomyces_pombe|NP_596481.2			S. pombe	PomBase=SPCC1322.01	UniProtKB=Q1MTN7	E. coli	KEGG id=b1286	UniProtKB=P30850	PTHR23355	O	LUCA
Escherichia_coli|NP_417819.1	Schizosaccharomyces_pombe|NP_596823.1			S. pombe	PomBase=SPCC16C4.09	UniProtKB=O74454	E. coli	KEGG id=b1286	UniProtKB=P30850	PTHR23355	O	LUCA
Escherichia_coli|NP_415278.1	Schizosaccharomyces_pombe|NP_596859.1			S. pombe	PomBase=SPBPB2B2.05	UniProtKB=Q9HDV0	E. coli	KEGG id=b1298	UniProtKB=P76038	PTHR43235	LDO	LUCA
Escherichia_coli|NP_416617.1	Schizosaccharomyces_pombe|NP_594407.1			S. pombe	PomBase=SPAC9E9.09c	UniProtKB=O14293	E. coli	KEGG id=b1300	UniProtKB=P23883	PTHR11699	O	LUCA
Escherichia_coli|NP_416661.1	Schizosaccharomyces_pombe|NP_596348.1			S. pombe	PomBase=SPBC21C3.15c	UniProtKB=Q9P7K9	E. coli	KEGG id=b1300	UniProtKB=P23883	PTHR11699	O	LUCA
Escherichia_coli|NP_417513.1	Schizosaccharomyces_pombe|NP_596606.1			S. pombe	PomBase=SPAC19D5.07	UniProtKB=O13837	E. coli	KEGG id=b1302	UniProtKB=P50457	PTHR43206	O	LUCA
Escherichia_coli|YP_026260.1	Schizosaccharomyces_pombe|NP_001018179.1			S. pombe	PomBase=SPAC4C5.01	UniProtKB=O14165	E. coli	KEGG id=b1317	UniProtKB=P77366	PTHR18901	O	LUCA
Escherichia_coli|NP_417801.1	Schizosaccharomyces_pombe|NP_593866.2			S. pombe	PomBase=SPCC1020.07	UniProtKB=O59760	E. coli	KEGG id=b1317	UniProtKB=P77366	PTHR18901	LDO	LUCA
Escherichia_coli|NP_415359.4	Schizosaccharomyces_pombe|NP_588517.1			S. pombe	PomBase=SPAC186.02c	UniProtKB=Q9P7Q1	E. coli	KEGG id=b1380	UniProtKB=P52643	PTHR43026	O	LUCA
Escherichia_coli|NP_414685.4	Schizosaccharomyces_pombe|NP_588119.1			S. pombe	PomBase=SPAC186.07c	UniProtKB=Q9P7P8	E. coli	KEGG id=b1380	UniProtKB=P52643	PTHR43026	LDO	LUCA
Escherichia_coli|NP_414903.4	Schizosaccharomyces_pombe|NP_593917.1			S. pombe	PomBase=SPAC9E9.09c	UniProtKB=O14293	E. coli	KEGG id=b1385	UniProtKB=P80668	PTHR11699	LDO	LUCA
Escherichia_coli|NP_416815.1	Schizosaccharomyces_pombe|NP_001342845.1			S. pombe	PomBase=SPBC21C3.15c	UniProtKB=Q9P7K9	E. coli	KEGG id=b1385	UniProtKB=P80668	PTHR11699	O	LUCA
Escherichia_coli|NP_416221.1	Schizosaccharomyces_pombe|NP_594740.1			S. pombe	PomBase=SPAC1F7.12	UniProtKB=Q09923	E. coli	KEGG id=b1406	UniProtKB=P25906	PTHR43625	O	LUCA
Escherichia_coli|NP_417635.1	Schizosaccharomyces_pombe|NP_596400.1			S. pombe	PomBase=SPAC10F6.02c	UniProtKB=O42643	E. coli	KEGG id=b1413	UniProtKB=P43329	PTHR18934	O	LUCA
Escherichia_coli|NP_415275.1	Schizosaccharomyces_pombe|NP_592942.1			S. pombe	PomBase=SPAC20H4.09	UniProtKB=Q9HE06	E. coli	KEGG id=b1413	UniProtKB=P43329	PTHR18934	O	LUCA
Escherichia_coli|NP_415924.1	Schizosaccharomyces_pombe|NP_596688.1			S. pombe	PomBase=SPAC2G11.11c	UniProtKB=Q03319	E. coli	KEGG id=b1413	UniProtKB=P43329	PTHR18934	O	LUCA
Escherichia_coli|NP_416543.1	Schizosaccharomyces_pombe|NP_001342756.1			S. pombe	PomBase=SPAPB1A10.06c	UniProtKB=Q9HDY4	E. coli	KEGG id=b1413	UniProtKB=P43329	PTHR18934	O	LUCA
Escherichia_coli|NP_417544.5	Schizosaccharomyces_pombe|NP_594533.1			S. pombe	PomBase=SPBC15C4.05	UniProtKB=O60114	E. coli	KEGG id=b1413	UniProtKB=P43329	PTHR18934	O	LUCA
Escherichia_coli|NP_415434.1	Schizosaccharomyces_pombe|NP_001342744.1			S. pombe	PomBase=SPBC16H5.10c	UniProtKB=O42945	E. coli	KEGG id=b1413	UniProtKB=P43329	PTHR18934	O	LUCA
Escherichia_coli|NP_418477.1	Schizosaccharomyces_pombe|NP_588518.1			S. pombe	PomBase=SPBC1711.17	UniProtKB=Q9P774	E. coli	KEGG id=b1413	UniProtKB=P43329	PTHR18934	O	LUCA
Escherichia_coli|NP_415296.1	Schizosaccharomyces_pombe|NP_587728.1			S. pombe	PomBase=SPBC19C2.01	UniProtKB=Q10752	E. coli	KEGG id=b1413	UniProtKB=P43329	PTHR18934	LDO	LUCA
Escherichia_coli|NP_418449.1	Schizosaccharomyces_pombe|NP_596635.1			S. pombe	PomBase=SPCC895.09c	UniProtKB=O94536	E. coli	KEGG id=b1413	UniProtKB=P43329	PTHR18934	O	LUCA
Escherichia_coli|NP_418064.1	Schizosaccharomyces_pombe|NP_594999.1			S. pombe	PomBase=SPCC162.05	UniProtKB=O74421	E. coli	KEGG id=b1430	UniProtKB=P25397	PTHR43464	O	LUCA
Escherichia_coli|NP_418598.1	Schizosaccharomyces_pombe|NP_594664.1			S. pombe	PomBase=SPAC56E4.03	UniProtKB=O14192	E. coli	KEGG id=b1439	UniProtKB=P77730	PTHR42790	O	LUCA
Escherichia_coli|NP_416141.4	Schizosaccharomyces_pombe|NP_001342858.1			S. pombe	PomBase=SPBC1773.13	UniProtKB=O94570	E. coli	KEGG id=b1439	UniProtKB=P77730	PTHR42790	O	LUCA
Escherichia_coli|NP_418640.1	Schizosaccharomyces_pombe|NP_594563.1			S. pombe	PomBase=SPCC569.07	UniProtKB=Q9Y7S6	E. coli	KEGG id=b1439	UniProtKB=P77730	PTHR42790	O	LUCA
Escherichia_coli|NP_417013.1	Schizosaccharomyces_pombe|NP_592857.1			S. pombe	PomBase=SPAPB24D3.08c	UniProtKB=Q9C0Y6	E. coli	KEGG id=b1449	UniProtKB=P76113	PTHR43205	LDO	LUCA
Escherichia_coli|NP_418679.1	Schizosaccharomyces_pombe|NP_595435.1			S. pombe	PomBase=SPBC18E5.12c	UniProtKB=O94745	E. coli	KEGG id=b1494	UniProtKB=P31828	PTHR11851	LDO	LUCA
Escherichia_coli|NP_414890.1	Schizosaccharomyces_pombe|NP_588247.1			S. pombe	PomBase=SPBP23A10.15c	UniProtKB=Q9P7X1	E. coli	KEGG id=b1494	UniProtKB=P31828	PTHR11851	O	LUCA
Escherichia_coli|NP_415062.1	Schizosaccharomyces_pombe|NP_596437.2			S. pombe	PomBase=SPCC613.10	UniProtKB=P78761	E. coli	KEGG id=b1494	UniProtKB=P31828	PTHR11851	O	LUCA
Escherichia_coli|NP_417319.1	Schizosaccharomyces_pombe|NP_594161.1			S. pombe	PomBase=SPBPB10D8.02c	UniProtKB=Q9C0V7	E. coli	KEGG id=b1498	UniProtKB=P77318	PTHR42693	O	LUCA
Escherichia_coli|NP_417022.1	Schizosaccharomyces_pombe|NP_001342917.1			S. pombe	PomBase=SPBC1773.05c	UniProtKB=P36624	E. coli	KEGG id=b1580	UniProtKB=P38105	PTHR43161	O	LUCA
Escherichia_coli|NP_416319.1	Schizosaccharomyces_pombe|NP_595726.1			S. pombe	PomBase=SPBC2G2.16	UniProtKB=O43014	E. coli	KEGG id=b1613	UniProtKB=P00946	PTHR10309	LDO	LUCA
Escherichia_coli|NP_416275.1	Schizosaccharomyces_pombe|NP_588184.1			S. pombe	PomBase=SPAC26H5.09c	UniProtKB=O13991	E. coli	KEGG id=b1624	UniProtKB=P77376	PTHR43708	LDO	LUCA
Escherichia_coli|NP_418448.1	Schizosaccharomyces_pombe|NP_596542.1			S. pombe	PomBase=SPBC115.03	UniProtKB=O42896	E. coli	KEGG id=b1624	UniProtKB=P77376	PTHR43708	O	LUCA
Escherichia_coli|NP_417887.1	Schizosaccharomyces_pombe|NP_001018282.1			S. pombe	PomBase=SPBC13A2.04c	UniProtKB=Q9P380	E. coli	KEGG id=b1634	UniProtKB=P77304	PTHR11654	O	LUCA
Escherichia_coli|NP_415725.1	Schizosaccharomyces_pombe|NP_588464.1			S. pombe	PomBase=SPCC191.09c	UniProtKB=Q9Y7Q2	E. coli	KEGG id=b1635	UniProtKB=P0A9D2	PTHR44051	O	LUCA
Escherichia_coli|NP_416155.1	Schizosaccharomyces_pombe|NP_594650.1			S. pombe	PomBase=SPCC965.07c	UniProtKB=O59827	E. coli	KEGG id=b1635	UniProtKB=P0A9D2	PTHR44051	O	LUCA
Escherichia_coli|NP_417573.1	Schizosaccharomyces_pombe|NP_588171.1			S. pombe	PomBase=SPAC6F6.11c	UniProtKB=O14242	E. coli	KEGG id=b1636	UniProtKB=P77150	PTHR10534	LDO	LUCA
Escherichia_coli|NP_414716.1	Schizosaccharomyces_pombe|NP_594957.1			S. pombe	PomBase=SPCC18.10	UniProtKB=O74860	E. coli	KEGG id=b1636	UniProtKB=P77150	PTHR10534	O	LUCA
Escherichia_coli|NP_416670.1	Schizosaccharomyces_pombe|NP_596722.1			S. pombe	PomBase=SPCC576.06c	UniProtKB=O74890	E. coli	KEGG id=b1637	UniProtKB=P0AGJ9	PTHR11766	LDO	LUCA
Escherichia_coli|NP_417679.2	Schizosaccharomyces_pombe|NP_594133.1			S. pombe	PomBase=SPAC1093.02	UniProtKB=Q9UTQ1	E. coli	KEGG id=b1638	UniProtKB=P0AFI7	PTHR10851	LDO	LUCA
Escherichia_coli|NP_414958.4	Schizosaccharomyces_pombe|NP_594829.1			S. pombe	PomBase=SPAC11D3.05	UniProtKB=Q10084	E. coli	KEGG id=b1660	UniProtKB=P37597	PTHR23502	O	LUCA
Escherichia_coli|NP_416818.1	Schizosaccharomyces_pombe|NP_001342926.1			S. pombe	PomBase=SPAC17A2.01	UniProtKB=P33532	E. coli	KEGG id=b1660	UniProtKB=P37597	PTHR23502	O	LUCA
Escherichia_coli|NP_415792.1	Schizosaccharomyces_pombe|NP_593437.1			S. pombe	PomBase=SPAC17C9.16c	UniProtKB=Q10487	E. coli	KEGG id=b1660	UniProtKB=P37597	PTHR23502	O	LUCA
Escherichia_coli|NP_415981.1	Schizosaccharomyces_pombe|NP_001018772.1			S. pombe	PomBase=SPAC750.02c	UniProtKB=P0CU10	E. coli	KEGG id=b1660	UniProtKB=P37597	PTHR23502	O	LUCA
Escherichia_coli|NP_416225.1	Schizosaccharomyces_pombe|NP_596146.1			S. pombe	PomBase=SPAPB1A11.01	UniProtKB=Q9HDX4	E. coli	KEGG id=b1660	UniProtKB=P37597	PTHR23502	O	LUCA
Escherichia_coli|NP_416931.1	Schizosaccharomyces_pombe|NP_593150.1			S. pombe	PomBase=SPBC1271.10c	UniProtKB=O94343	E. coli	KEGG id=b1660	UniProtKB=P37597	PTHR23502	O	LUCA
Escherichia_coli|NP_417631.2	Schizosaccharomyces_pombe|NP_594854.1			S. pombe	PomBase=SPBC1348.05	UniProtKB=Q9P3V5	E. coli	KEGG id=b1660	UniProtKB=P37597	PTHR23502	O	LUCA
Escherichia_coli|NP_414953.2	Schizosaccharomyces_pombe|NP_592785.1			S. pombe	PomBase=SPBC36.01c	UniProtKB=O59698	E. coli	KEGG id=b1660	UniProtKB=P37597	PTHR23502	O	LUCA
Escherichia_coli|NP_418113.1	Schizosaccharomyces_pombe|NP_593996.1			S. pombe	PomBase=SPBC36.02c	UniProtKB=O59699	E. coli	KEGG id=b1660	UniProtKB=P37597	PTHR23502	O	LUCA
Escherichia_coli|NP_417046.1	Schizosaccharomyces_pombe|NP_593668.2			S. pombe	PomBase=SPBC36.03c	UniProtKB=O59700	E. coli	KEGG id=b1660	UniProtKB=P37597	PTHR23502	O	LUCA
Escherichia_coli|NP_418185.1	Schizosaccharomyces_pombe|NP_596011.1			S. pombe	PomBase=SPBC409.08	UniProtKB=Q7Z9I0	E. coli	KEGG id=b1660	UniProtKB=P37597	PTHR23502	O	LUCA
Escherichia_coli|NP_417381.1	Schizosaccharomyces_pombe|NP_594015.1			S. pombe	PomBase=SPBC530.02	UniProtKB=O59738	E. coli	KEGG id=b1660	UniProtKB=P37597	PTHR23502	O	LUCA
Escherichia_coli|NP_415408.1	Schizosaccharomyces_pombe|NP_001018848.1			S. pombe	PomBase=SPBC530.15c	UniProtKB=O74829	E. coli	KEGG id=b1660	UniProtKB=P37597	PTHR23502	O	LUCA
Escherichia_coli|NP_414959.1	Schizosaccharomyces_pombe|NP_596855.1			S. pombe	PomBase=SPBC609.04	UniProtKB=O94528	E. coli	KEGG id=b1660	UniProtKB=P37597	PTHR23502	O	LUCA
Escherichia_coli|YP_025294.2	Schizosaccharomyces_pombe|NP_595382.1			S. pombe	PomBase=SPBC947.06c	UniProtKB=O43081	E. coli	KEGG id=b1660	UniProtKB=P37597	PTHR23502	O	LUCA
Escherichia_coli|NP_414555.1	Schizosaccharomyces_pombe|NP_593459.1			S. pombe	PomBase=SPBPB2B2.16c	UniProtKB=P0CU11	E. coli	KEGG id=b1660	UniProtKB=P37597	PTHR23502	O	LUCA
Escherichia_coli|NP_415255.1	Schizosaccharomyces_pombe|NP_596331.1			S. pombe	PomBase=SPCC1529.01	UniProtKB=Q9USN4	E. coli	KEGG id=b1660	UniProtKB=P37597	PTHR23502	O	LUCA
Escherichia_coli|NP_416735.1	Schizosaccharomyces_pombe|NP_588239.2			S. pombe	PomBase=SPCC569.05c	UniProtKB=Q9Y7S4	E. coli	KEGG id=b1660	UniProtKB=P37597	PTHR23502	O	LUCA
Escherichia_coli|NP_416909.1	Schizosaccharomyces_pombe|NP_595332.1			S. pombe	PomBase=SPCC576.17c	UniProtKB=O74899	E. coli	KEGG id=b1660	UniProtKB=P37597	PTHR23502	O	LUCA
Escherichia_coli|NP_415780.1	Schizosaccharomyces_pombe|NP_588323.1			S. pombe	PomBase=SPCC794.04c	UniProtKB=O59814	E. coli	KEGG id=b1660	UniProtKB=P37597	PTHR23502	O	LUCA
Escherichia_coli|NP_417418.1	Schizosaccharomyces_pombe|NP_593858.2			S. pombe	PomBase=SPCC965.13	UniProtKB=O59833	E. coli	KEGG id=b1660	UniProtKB=P37597	PTHR23502	O	LUCA
Escherichia_coli|NP_416749.4	Schizosaccharomyces_pombe|NP_593504.1			S. pombe	PomBase=SPCC1450.13c	UniProtKB=Q9Y7P0	E. coli	KEGG id=b1662	UniProtKB=P0AFU8	PTHR21098	O	LUCA
Escherichia_coli|NP_414748.1	Schizosaccharomyces_pombe|NP_593446.1			S. pombe	PomBase=SPAC11D3.06	UniProtKB=Q10085	E. coli	KEGG id=b1663	UniProtKB=P37340	PTHR11206	O	LUCA
Escherichia_coli|NP_418351.1	Schizosaccharomyces_pombe|NP_595946.1			S. pombe	PomBase=SPAC323.07c	UniProtKB=Q9UT92	E. coli	KEGG id=b1663	UniProtKB=P37340	PTHR11206	O	LUCA
Escherichia_coli|NP_415206.1	Schizosaccharomyces_pombe|NP_596745.1			S. pombe	PomBase=SPCC4B3.13	UniProtKB=Q9USK3	E. coli	KEGG id=b1663	UniProtKB=P37340	PTHR11206	O	LUCA
Escherichia_coli|NP_416057.1	Schizosaccharomyces_pombe|NP_593098.1			S. pombe	PomBase=SPAC11D3.10	UniProtKB=Q10089	E. coli	KEGG id=b1680	UniProtKB=P77444	PTHR43586	LDO	LUCA
Escherichia_coli|NP_418760.1	Schizosaccharomyces_pombe|NP_593270.1			S. pombe	PomBase=SPCC777.03c	UniProtKB=O74542	E. coli	KEGG id=b1680	UniProtKB=P77444	PTHR43586	O	LUCA
Escherichia_coli|NP_416787.1	Schizosaccharomyces_pombe|NP_595857.1			S. pombe	PomBase=SPAC24H6.10c	UniProtKB=Q09755	E. coli	KEGG id=b1704	UniProtKB=P00887	PTHR21225	O	LUCA
Escherichia_coli|NP_415009.1	Schizosaccharomyces_pombe|NP_594994.1			S. pombe	PomBase=SPAP8A3.07c	UniProtKB=Q9UT09	E. coli	KEGG id=b1704	UniProtKB=P00887	PTHR21225	O	LUCA
Escherichia_coli|NP_417426.1	Schizosaccharomyces_pombe|NP_593877.1			S. pombe	PomBase=SPAC20G4.05c	UniProtKB=O13890	E. coli	KEGG id=b1706	UniProtKB=P77649	PTHR32057	LDO	LUCA
Escherichia_coli|NP_416832.1	Schizosaccharomyces_pombe|NP_588359.2			S. pombe	PomBase=SPBC32F12.03c	UniProtKB=O59858	E. coli	KEGG id=b1710	UniProtKB=P06610	PTHR11592	O	LUCA
Escherichia_coli|NP_417764.1	Schizosaccharomyces_pombe|NP_592890.1			S. pombe	PomBase=SPAC23A1.12c	UniProtKB=O42849	E. coli	KEGG id=b1713	UniProtKB=P07395	PTHR10947	LDO	LUCA
Escherichia_coli|NP_418028.1	Schizosaccharomyces_pombe|NP_001343001.1			S. pombe	PomBase=SPAC3G9.06	UniProtKB=O42870	E. coli	KEGG id=b1714	UniProtKB=P08312	PTHR11538	O	LUCA
Escherichia_coli|NP_417062.1	Schizosaccharomyces_pombe|NP_595292.1			S. pombe	PomBase=SPCC1919.13c	UniProtKB=O94480	E. coli	KEGG id=b1714	UniProtKB=P08312	PTHR11538	O	LUCA
Escherichia_coli|NP_417714.1	Schizosaccharomyces_pombe|NP_594969.2			S. pombe	PomBase=SPCC736.03c	UniProtKB=O74952	E. coli	KEGG id=b1714	UniProtKB=P08312	PTHR11538	LDO	LUCA
Escherichia_coli|NP_416641.1	Schizosaccharomyces_pombe|NP_595006.1			S. pombe	PomBase=SPBC8D2.23	UniProtKB=G2TRP2	E. coli	KEGG id=b1717	UniProtKB=P0A7Q1	PTHR33343	LDO	LUCA
Escherichia_coli|NP_417778.1	Schizosaccharomyces_pombe|NP_596227.1			S. pombe	PomBase=SPBC18E5.13	UniProtKB=Q76PC7	E. coli	KEGG id=b1718	UniProtKB=P0A707	PTHR10938	LDO	LUCA
Escherichia_coli|NP_417698.1	Schizosaccharomyces_pombe|NP_596753.1			S. pombe	PomBase=SPAC24C9.09	UniProtKB=O13969	E. coli	KEGG id=b1719	UniProtKB=P0A8M3	PTHR11451	O	LUCA
Escherichia_coli|NP_415604.1	Schizosaccharomyces_pombe|NP_592881.1			S. pombe	PomBase=SPBC25H2.02	UniProtKB=P87144	E. coli	KEGG id=b1719	UniProtKB=P0A8M3	PTHR11451	O	LUCA
Escherichia_coli|NP_418464.1	Schizosaccharomyces_pombe|NP_593219.2			S. pombe	PomBase=SPAC27F1.05c	UniProtKB=Q10174	E. coli	KEGG id=b1748	UniProtKB=P77581	PTHR11986	O	LUCA
Escherichia_coli|NP_418245.1	Schizosaccharomyces_pombe|NP_595046.1			S. pombe	PomBase=SPCC777.09c	UniProtKB=O74548	E. coli	KEGG id=b1748	UniProtKB=P77581	PTHR11986	O	LUCA
Escherichia_coli|NP_416128.1	Schizosaccharomyces_pombe|NP_588397.3			S. pombe	PomBase=SPCC622.12c	UniProtKB=P78804	E. coli	KEGG id=b1761	UniProtKB=P00370	PTHR43571	LDO	LUCA
Escherichia_coli|NP_417654.1	Schizosaccharomyces_pombe|NP_595276.1			S. pombe	PomBase=SPBC16G5.12c	UniProtKB=O60126	E. coli	KEGG id=b1763	UniProtKB=P14294	PTHR11390	LDO	LUCA
Escherichia_coli|NP_415254.1	Schizosaccharomyces_pombe|NP_595772.1			S. pombe	PomBase=SPBC365.20c	UniProtKB=Q9USS0	E. coli	KEGG id=b1768	UniProtKB=P21369	PTHR11080	LDO	LUCA
Escherichia_coli|NP_417432.1	Schizosaccharomyces_pombe|NP_595021.1			S. pombe	PomBase=SPAC23D3.12	UniProtKB=Q09852	E. coli	KEGG id=b1769	UniProtKB=P38055	PTHR24064	O	LUCA
Escherichia_coli|NP_417064.1	Schizosaccharomyces_pombe|NP_594788.2			S. pombe	PomBase=SPBC1271.09	UniProtKB=O94342	E. coli	KEGG id=b1769	UniProtKB=P38055	PTHR24064	O	LUCA
Escherichia_coli|NP_414676.1	Schizosaccharomyces_pombe|NP_592822.1			S. pombe	PomBase=SPBC1683.01	UniProtKB=Q9P6J9	E. coli	KEGG id=b1769	UniProtKB=P38055	PTHR24064	O	LUCA
Escherichia_coli|NP_416524.1	Schizosaccharomyces_pombe|NP_595886.1			S. pombe	PomBase=SPBC8E4.01c	UniProtKB=O42885	E. coli	KEGG id=b1769	UniProtKB=P38055	PTHR24064	O	LUCA
Escherichia_coli|NP_415391.1	Schizosaccharomyces_pombe|NP_593799.1			S. pombe	PomBase=SPCC2H8.02	UniProtKB=Q9Y7Q9	E. coli	KEGG id=b1769	UniProtKB=P38055	PTHR24064	O	LUCA
Escherichia_coli|NP_416529.1	Schizosaccharomyces_pombe|NP_596494.2			S. pombe	PomBase=SPAC750.01	UniProtKB=G2TRN6	E. coli	KEGG id=b1771	UniProtKB=P77256	PTHR43364	O	LUCA
Escherichia_coli|NP_417213.1	Schizosaccharomyces_pombe|NP_588344.1			S. pombe	PomBase=SPAC977.14c	UniProtKB=Q9P7U2	E. coli	KEGG id=b1771	UniProtKB=P77256	PTHR43364	LDO	LUCA
Escherichia_coli|NP_417177.1	Schizosaccharomyces_pombe|NP_593640.1			S. pombe	PomBase=SPAC23D3.12	UniProtKB=Q09852	E. coli	KEGG id=b1775	UniProtKB=P76230	PTHR24064	O	LUCA
Escherichia_coli|NP_418414.1	Schizosaccharomyces_pombe|NP_593101.2			S. pombe	PomBase=SPBC1271.09	UniProtKB=O94342	E. coli	KEGG id=b1775	UniProtKB=P76230	PTHR24064	O	LUCA
Escherichia_coli|NP_417090.1	Schizosaccharomyces_pombe|NP_596269.2			S. pombe	PomBase=SPBC1683.01	UniProtKB=Q9P6J9	E. coli	KEGG id=b1775	UniProtKB=P76230	PTHR24064	O	LUCA
Escherichia_coli|NP_415017.1	Schizosaccharomyces_pombe|NP_595829.1			S. pombe	PomBase=SPBC8E4.01c	UniProtKB=O42885	E. coli	KEGG id=b1775	UniProtKB=P76230	PTHR24064	O	LUCA
Escherichia_coli|NP_414698.1	Schizosaccharomyces_pombe|NP_588112.1			S. pombe	PomBase=SPCC2H8.02	UniProtKB=Q9Y7Q9	E. coli	KEGG id=b1775	UniProtKB=P76230	PTHR24064	O	LUCA
Escherichia_coli|NP_416229.1	Schizosaccharomyces_pombe|NP_594078.1			S. pombe	PomBase=SPBC16D10.03	UniProtKB=O94637	E. coli	KEGG id=b1807	UniProtKB=P76256	PTHR11735	O	LUCA
Escherichia_coli|NP_418553.1	Schizosaccharomyces_pombe|NP_595892.1			S. pombe	PomBase=SPCC1259.10	UniProtKB=O94710	E. coli	KEGG id=b1807	UniProtKB=P76256	PTHR11735	O	LUCA
Escherichia_coli|NP_416314.1	Schizosaccharomyces_pombe|NP_594004.1			S. pombe	PomBase=SPAC1D4.12	UniProtKB=P26659	E. coli	KEGG id=b1808	UniProtKB=P76257	PTHR11472	O	LUCA
Escherichia_coli|NP_418681.1	Schizosaccharomyces_pombe|NP_592993.1			S. pombe	PomBase=SPAC3G6.11	UniProtKB=O14147	E. coli	KEGG id=b1808	UniProtKB=P76257	PTHR11472	O	LUCA
Escherichia_coli|NP_417075.1	Schizosaccharomyces_pombe|NP_587889.1			S. pombe	PomBase=SPBP8B7.29	UniProtKB=O94277	E. coli	KEGG id=b1812	UniProtKB=P05041	PTHR11236	LDO	LUCA
Escherichia_coli|NP_414549.1	Schizosaccharomyces_pombe|NP_001342725.1			S. pombe	PomBase=SPBC3B9.04	UniProtKB=O43033	E. coli	KEGG id=b1822	UniProtKB=P36999	PTHR42912	O	LUCA
Escherichia_coli|NP_417265.1	Schizosaccharomyces_pombe|NP_593067.1			S. pombe	PomBase=SPCC4B3.16	UniProtKB=Q9USK5	E. coli	KEGG id=b1832	UniProtKB=P76270	PTHR21021	O	LUCA
Escherichia_coli|NP_417474.1	Schizosaccharomyces_pombe|NP_588516.1			S. pombe	PomBase=SPAC2C4.06c	UniProtKB=O14039	E. coli	KEGG id=b1835	UniProtKB=P76273	PTHR22807	O	LUCA
Escherichia_coli|NP_418065.1	Schizosaccharomyces_pombe|NP_594542.1			S. pombe	PomBase=SPBP8B7.20c	UniProtKB=O94268	E. coli	KEGG id=b1835	UniProtKB=P76273	PTHR22807	LDO	LUCA
Escherichia_coli|NP_417083.1	Schizosaccharomyces_pombe|NP_596117.1			S. pombe	PomBase=SPAC3A12.18	UniProtKB=O00091	E. coli	KEGG id=b1852	UniProtKB=P0AC53	PTHR23429	LDO	LUCA
Escherichia_coli|NP_417703.1	Schizosaccharomyces_pombe|NP_001342887.1			S. pombe	PomBase=SPAC3C7.13c	UniProtKB=O14137	E. coli	KEGG id=b1852	UniProtKB=P0AC53	PTHR23429	O	LUCA
Escherichia_coli|NP_418600.4	Schizosaccharomyces_pombe|NP_594510.1			S. pombe	PomBase=SPCC794.01c	UniProtKB=O59812	E. coli	KEGG id=b1852	UniProtKB=P0AC53	PTHR23429	O	LUCA
Escherichia_coli|NP_417811.1	Schizosaccharomyces_pombe|NP_595837.1			S. pombe	PomBase=SPAC4H3.10c	UniProtKB=Q10208	E. coli	KEGG id=b1854	UniProtKB=P21599	PTHR11817	LDO	LUCA
Escherichia_coli|NP_415524.1	Schizosaccharomyces_pombe|NP_593615.1			S. pombe	PomBase=SPBC8D2.12c	UniProtKB=O43075	E. coli	KEGG id=b1864	UniProtKB=P0A8A0	PTHR12532	O	LUCA
Escherichia_coli|NP_415996.2	Schizosaccharomyces_pombe|NP_587760.1			S. pombe	PomBase=SPCC736.06	UniProtKB=O94242	E. coli	KEGG id=b1866	UniProtKB=P21889	PTHR22594	LDO	LUCA
Escherichia_coli|NP_414543.1	Schizosaccharomyces_pombe|NP_596318.1			S. pombe	PomBase=SPBC25B2.09c	UniProtKB=O74781	E. coli	KEGG id=b1876	UniProtKB=P11875	PTHR11956	O	LUCA
Escherichia_coli|NP_417266.1	Schizosaccharomyces_pombe|NP_594687.1			S. pombe	PomBase=SPAC22A12.08c	UniProtKB=O13899	E. coli	KEGG id=b1912	UniProtKB=P0ABF8	PTHR14269	LDO	LUCA
Escherichia_coli|YP_026280.1	Schizosaccharomyces_pombe|NP_596286.1			S. pombe	PomBase=SPAC922.03	UniProtKB=Q9URX3	E. coli	KEGG id=b1919	UniProtKB=P76316	PTHR43780	LDO	LUCA
Escherichia_coli|YP_026248.1	Schizosaccharomyces_pombe|NP_593729.1			S. pombe	PomBase=SPAC222.12c	UniProtKB=P22068	E. coli	KEGG id=b1941	UniProtKB=P52612	PTHR15184	O	LUCA
Escherichia_coli|NP_414965.1	Schizosaccharomyces_pombe|NP_039499.1			S. pombe	PomBase=SPBC1347.07	UniProtKB=O94626	E. coli	KEGG id=b2011	UniProtKB=P04995	PTHR11046	O	LUCA
Escherichia_coli|NP_415256.1	Schizosaccharomyces_pombe|NP_588466.1			S. pombe	PomBase=SPBC1711.13	UniProtKB=Q9P777	E. coli	KEGG id=b2020	UniProtKB=P06988	PTHR21256	LDO	LUCA
Escherichia_coli|NP_417587.1	Schizosaccharomyces_pombe|NP_587715.1			S. pombe	PomBase=SPBC21H7.07c	UniProtKB=P40374	E. coli	KEGG id=b2022	UniProtKB=P06987	PTHR23133	LDO	LUCA
Escherichia_coli|NP_417304.1	Schizosaccharomyces_pombe|NP_594305.1			S. pombe	PomBase=SPAC3F10.09	UniProtKB=Q10184	E. coli	KEGG id=b2024	UniProtKB=P10371	PTHR43090	LDO	LUCA
Escherichia_coli|NP_414614.1	Schizosaccharomyces_pombe|NP_594576.1			S. pombe	PomBase=SPBC418.01c	UniProtKB=O94303	E. coli	KEGG id=b2025	UniProtKB=P60664	PTHR21235	LDO	LUCA
Escherichia_coli|NP_416293.1	Schizosaccharomyces_pombe|NP_596154.1			S. pombe	PomBase=SPAC18B11.09c	UniProtKB=Q09707	E. coli	KEGG id=b2033	UniProtKB=P37750	PTHR23416	LDO	LUCA
Escherichia_coli|NP_416479.1	Schizosaccharomyces_pombe|NP_588333.1			S. pombe	PomBase=SPBPB2B2.11	UniProtKB=Q9HDU4	E. coli	KEGG id=b2041	UniProtKB=P37759	PTHR43000	LDO	LUCA
Escherichia_coli|NP_418045.4	Schizosaccharomyces_pombe|NP_594582.1			S. pombe	PomBase=SPAC18B11.09c	UniProtKB=Q09707	E. coli	KEGG id=b2054	UniProtKB=P0ACD2	PTHR23416	O	LUCA
Escherichia_coli|NP_417147.1	Schizosaccharomyces_pombe|NP_593499.2			S. pombe	PomBase=SPAC227.14	UniProtKB=Q9UTC5	E. coli	KEGG id=b2066	UniProtKB=P0A8F4	PTHR10285	LDO	LUCA
Escherichia_coli|NP_418493.1	Schizosaccharomyces_pombe|NP_588291.2			S. pombe	PomBase=SPAC630.09c	UniProtKB=Q9UUH3	E. coli	KEGG id=b2066	UniProtKB=P0A8F4	PTHR10285	O	LUCA
Escherichia_coli|NP_415184.1	Schizosaccharomyces_pombe|NP_595062.1			S. pombe	PomBase=SPCC162.11c	UniProtKB=O74427	E. coli	KEGG id=b2066	UniProtKB=P0A8F4	PTHR10285	O	LUCA
Escherichia_coli|YP_026188.1	Schizosaccharomyces_pombe|NP_596066.1			S. pombe	PomBase=SPAPB24D3.04c	UniProtKB=Q92383	E. coli	KEGG id=b2068	UniProtKB=P04395	PTHR43003	LDO	LUCA
Escherichia_coli|NP_416130.3	Schizosaccharomyces_pombe|NP_596445.1			S. pombe	PomBase=SPBC23G7.11	UniProtKB=O94468	E. coli	KEGG id=b2068	UniProtKB=P04395	PTHR43003	O	LUCA
Escherichia_coli|NP_417476.1	Schizosaccharomyces_pombe|NP_594344.1			S. pombe	PomBase=SPAC13G7.02c	UniProtKB=Q10265	E. coli	KEGG id=b2069	UniProtKB=P36928	PTHR19375	O	LUCA
Escherichia_coli|NP_417490.1	Schizosaccharomyces_pombe|NP_594605.1			S. pombe	PomBase=SPAC1F5.06	UniProtKB=Q10061	E. coli	KEGG id=b2069	UniProtKB=P36928	PTHR19375	O	LUCA
Escherichia_coli|NP_416191.1	Schizosaccharomyces_pombe|NP_594346.1			S. pombe	PomBase=SPAC22A12.15c	UniProtKB=P36604	E. coli	KEGG id=b2069	UniProtKB=P36928	PTHR19375	O	LUCA
Escherichia_coli|NP_416523.1	Schizosaccharomyces_pombe|NP_594525.1			S. pombe	PomBase=SPAC57A7.12	UniProtKB=P87142	E. coli	KEGG id=b2069	UniProtKB=P36928	PTHR19375	O	LUCA
Escherichia_coli|NP_417770.1	Schizosaccharomyces_pombe|NP_594672.1			S. pombe	PomBase=SPAC664.11	UniProtKB=P22774	E. coli	KEGG id=b2069	UniProtKB=P36928	PTHR19375	O	LUCA
Escherichia_coli|NP_417770.1	Schizosaccharomyces_pombe|NP_594003.1			S. pombe	PomBase=SPBC1709.05	UniProtKB=Q10284	E. coli	KEGG id=b2069	UniProtKB=P36928	PTHR19375	O	LUCA
Escherichia_coli|NP_417243.1	Schizosaccharomyces_pombe|NP_593252.1			S. pombe	PomBase=SPCC1739.13	UniProtKB=O59855	E. coli	KEGG id=b2069	UniProtKB=P36928	PTHR19375	O	LUCA
Escherichia_coli|NP_416742.1	Schizosaccharomyces_pombe|NP_594955.2			S. pombe	PomBase=SPAC1399.02	UniProtKB=Q9HE13	E. coli	KEGG id=b2077	UniProtKB=P36554	PTHR23501	O	LUCA
Escherichia_coli|NP_417358.2	Schizosaccharomyces_pombe|NP_593513.1			S. pombe	PomBase=SPAC1F8.03c	UniProtKB=Q92341	E. coli	KEGG id=b2077	UniProtKB=P36554	PTHR23501	O	LUCA
Escherichia_coli|NP_416874.1	Schizosaccharomyces_pombe|NP_595484.1			S. pombe	PomBase=SPAC3H1.06c	UniProtKB=Q10072	E. coli	KEGG id=b2077	UniProtKB=P36554	PTHR23501	O	LUCA
Escherichia_coli|NP_417077.1	Schizosaccharomyces_pombe|NP_592871.1			S. pombe	PomBase=SPBC12C2.13c	UniProtKB=Q09752	E. coli	KEGG id=b2077	UniProtKB=P36554	PTHR23501	O	LUCA
Escherichia_coli|NP_417251.2	Schizosaccharomyces_pombe|NP_587972.1			S. pombe	PomBase=SPBC16A3.17c	UniProtKB=O42922	E. coli	KEGG id=b2077	UniProtKB=P36554	PTHR23501	O	LUCA
Escherichia_coli|NP_416533.1	Schizosaccharomyces_pombe|NP_595095.1			S. pombe	PomBase=SPBC3E7.06c	UniProtKB=O59726	E. coli	KEGG id=b2077	UniProtKB=P36554	PTHR23501	O	LUCA
Escherichia_coli|NP_417389.1	Schizosaccharomyces_pombe|NP_594673.1			S. pombe	PomBase=SPBC460.03	UniProtKB=B5BP47	E. coli	KEGG id=b2077	UniProtKB=P36554	PTHR23501	O	LUCA
Escherichia_coli|NP_416636.1	Schizosaccharomyces_pombe|NP_595060.1			S. pombe	PomBase=SPBC4F6.09	UniProtKB=O74395	E. coli	KEGG id=b2077	UniProtKB=P36554	PTHR23501	O	LUCA
Escherichia_coli|NP_418803.1	Schizosaccharomyces_pombe|NP_595591.1			S. pombe	PomBase=SPCC61.01c	UniProtKB=O94607	E. coli	KEGG id=b2077	UniProtKB=P36554	PTHR23501	O	LUCA
Escherichia_coli|NP_416234.1	Schizosaccharomyces_pombe|NP_001342826.1			S. pombe	PomBase=SPAC4A8.07c	UniProtKB=O14159	E. coli	KEGG id=b2086	UniProtKB=P76407	PTHR12358	O	LUCA
Escherichia_coli|NP_414710.1	Schizosaccharomyces_pombe|NP_596097.1			S. pombe	PomBase=SPBC1347.04	UniProtKB=O94624	E. coli	KEGG id=b2086	UniProtKB=P76407	PTHR12358	O	LUCA
Escherichia_coli|NP_415118.1	Schizosaccharomyces_pombe|NP_594314.1			S. pombe	PomBase=SPBC1773.05c	UniProtKB=P36624	E. coli	KEGG id=b2091	UniProtKB=P0A9S3	PTHR43161	O	LUCA
Escherichia_coli|NP_415721.1	Schizosaccharomyces_pombe|NP_001342852.1			S. pombe	PomBase=SPBP8B7.17c	UniProtKB=O94265	E. coli	KEGG id=b2103	UniProtKB=P76422	PTHR20858	O	LUCA
Escherichia_coli|NP_418772.4	Schizosaccharomyces_pombe|NP_596245.1			S. pombe	PomBase=SPBP8B7.18c	UniProtKB=O94266	E. coli	KEGG id=b2103	UniProtKB=P76422	PTHR20858	LDO	LUCA
Escherichia_coli|NP_417384.1	Schizosaccharomyces_pombe|NP_594637.1			S. pombe	PomBase=SPCC18B5.05c	UniProtKB=Q9USL6	E. coli	KEGG id=b2103	UniProtKB=P76422	PTHR20858	O	LUCA
Escherichia_coli|NP_414658.1	Schizosaccharomyces_pombe|NP_593496.1			S. pombe	PomBase=SPBC15D4.05	UniProtKB=O74310	E. coli	KEGG id=b2173	UniProtKB=P33030	PTHR13748	O	LUCA
Escherichia_coli|NP_417101.1	Schizosaccharomyces_pombe|NP_588209.1			S. pombe	PomBase=SPBC13G1.04c	UniProtKB=O60066	E. coli	KEGG id=b2212	UniProtKB=P05050	PTHR16557	LDO	LUCA
Escherichia_coli|NP_415904.3	Schizosaccharomyces_pombe|NP_593985.1			S. pombe	PomBase=SPBC215.09c	UniProtKB=Q9UQW6	E. coli	KEGG id=b2224	UniProtKB=P76461	PTHR18919	O	LUCA
Escherichia_coli|NP_418354.1	Schizosaccharomyces_pombe|NP_588024.1			S. pombe	PomBase=SPAC1F7.05	UniProtKB=P36602	E. coli	KEGG id=b2234	UniProtKB=P00452	PTHR11573	LDO	LUCA
Escherichia_coli|YP_026183.1	Schizosaccharomyces_pombe|NP_595342.1			S. pombe	PomBase=SPBC25D12.04	UniProtKB=P36603	E. coli	KEGG id=b2235	UniProtKB=P69924	PTHR23409	LDO	LUCA
Escherichia_coli|NP_415007.1	Schizosaccharomyces_pombe|NP_593685.1			S. pombe	PomBase=SPAC17A2.05	UniProtKB=O13755	E. coli	KEGG id=b2242	UniProtKB=P13033	PTHR43400	O	LUCA
Escherichia_coli|NP_415200.1	Schizosaccharomyces_pombe|NP_001342717.1			S. pombe	PomBase=SPAC1002.16c	UniProtKB=Q9US44	E. coli	KEGG id=b2246	UniProtKB=P76470	PTHR43791	O	LUCA
Escherichia_coli|NP_417395.1	Schizosaccharomyces_pombe|NP_594811.1			S. pombe	PomBase=SPAC1039.04	UniProtKB=Q9US37	E. coli	KEGG id=b2246	UniProtKB=P76470	PTHR43791	O	LUCA
Escherichia_coli|NP_416993.2	Schizosaccharomyces_pombe|NP_594785.1			S. pombe	PomBase=SPAC11D3.18c	UniProtKB=Q10097	E. coli	KEGG id=b2246	UniProtKB=P76470	PTHR43791	O	LUCA
Escherichia_coli|YP_026233.1	Schizosaccharomyces_pombe|NP_592819.1			S. pombe	PomBase=SPAC1B3.15c	UniProtKB=O13879	E. coli	KEGG id=b2246	UniProtKB=P76470	PTHR43791	O	LUCA
Escherichia_coli|NP_417401.1	Schizosaccharomyces_pombe|NP_596730.1			S. pombe	PomBase=SPAC1B3.16c	UniProtKB=O13880	E. coli	KEGG id=b2246	UniProtKB=P76470	PTHR43791	O	LUCA
Escherichia_coli|NP_418584.1	Schizosaccharomyces_pombe|NP_595799.2			S. pombe	PomBase=SPBC1683.12	UniProtKB=Q9P6J0	E. coli	KEGG id=b2246	UniProtKB=P76470	PTHR43791	O	LUCA
Escherichia_coli|NP_415779.1	Schizosaccharomyces_pombe|NP_596757.1			S. pombe	PomBase=SPBC1773.15	UniProtKB=O94572	E. coli	KEGG id=b2246	UniProtKB=P76470	PTHR43791	O	LUCA
Escherichia_coli|NP_417003.1	Schizosaccharomyces_pombe|NP_595702.1			S. pombe	PomBase=SPBC2G2.01c	UniProtKB=O43000	E. coli	KEGG id=b2246	UniProtKB=P76470	PTHR43791	O	LUCA
Escherichia_coli|NP_414985.1	Schizosaccharomyces_pombe|NP_588424.1			S. pombe	PomBase=SPBC460.05	UniProtKB=B5BP49	E. coli	KEGG id=b2246	UniProtKB=P76470	PTHR43791	O	LUCA
Escherichia_coli|NP_415717.1	Schizosaccharomyces_pombe|NP_593241.1			S. pombe	PomBase=SPBPB10D8.01	UniProtKB=Q9C0V8	E. coli	KEGG id=b2246	UniProtKB=P76470	PTHR43791	O	LUCA
Escherichia_coli|NP_416241.1	Schizosaccharomyces_pombe|NP_593248.2			S. pombe	PomBase=SPCC417.10	UniProtKB=O94491	E. coli	KEGG id=b2246	UniProtKB=P76470	PTHR43791	O	LUCA
Escherichia_coli|NP_417231.1	Schizosaccharomyces_pombe|NP_001342767.1			S. pombe	PomBase=SPCC757.13	UniProtKB=O74923	E. coli	KEGG id=b2246	UniProtKB=P76470	PTHR43791	O	LUCA
Escherichia_coli|NP_415006.1	Schizosaccharomyces_pombe|NP_594365.1			S. pombe	PomBase=SPCPB1C11.03	UniProtKB=Q9C0U9	E. coli	KEGG id=b2246	UniProtKB=P76470	PTHR43791	O	LUCA
Escherichia_coli|NP_416410.1	Schizosaccharomyces_pombe|NP_594205.1			S. pombe	PomBase=SPBC1773.04	UniProtKB=O94563	E. coli	KEGG id=b2255	UniProtKB=P77398	PTHR43245	O	LUCA
Escherichia_coli|NP_415056.1	Schizosaccharomyces_pombe|NP_588141.1			S. pombe	PomBase=SPAC11D3.02c	UniProtKB=Q10081	E. coli	KEGG id=b2267	UniProtKB=P0AEH3	PTHR43072	LDO	LUCA
Escherichia_coli|NP_417637.1	Schizosaccharomyces_pombe|NP_595135.1			S. pombe	PomBase=SPBC18E5.10	UniProtKB=O94500	E. coli	KEGG id=b2284	UniProtKB=P31979	PTHR11780	LDO	LUCA
Escherichia_coli|NP_416366.1	Schizosaccharomyces_pombe|NP_593344.2			S. pombe	PomBase=SPCC191.09c	UniProtKB=Q9Y7Q2	E. coli	KEGG id=b2302	UniProtKB=P77526	PTHR44051	O	LUCA
Escherichia_coli|NP_418805.1	Schizosaccharomyces_pombe|NP_595768.1			S. pombe	PomBase=SPCC965.07c	UniProtKB=O59827	E. coli	KEGG id=b2302	UniProtKB=P77526	PTHR44051	O	LUCA
Escherichia_coli|NP_417260.1	Schizosaccharomyces_pombe|NP_593254.1			S. pombe	PomBase=SPAC227.09	UniProtKB=Q9UTD0	E. coli	KEGG id=b2315	UniProtKB=P08192	PTHR11136	LDO	LUCA
Escherichia_coli|NP_414615.4	Schizosaccharomyces_pombe|NP_595804.2			S. pombe	PomBase=SPBC1709.17	UniProtKB=O74742	E. coli	KEGG id=b2315	UniProtKB=P08192	PTHR11136	O	LUCA
Escherichia_coli|NP_415281.1	Schizosaccharomyces_pombe|NP_594374.1			S. pombe	PomBase=SPAC25B8.05	UniProtKB=Q9UTB3	E. coli	KEGG id=b2318	UniProtKB=P07649	PTHR11142	O	LUCA
Escherichia_coli|NP_417827.1	Schizosaccharomyces_pombe|NP_588414.1			S. pombe	PomBase=SPBC887.11	UniProtKB=O94295	E. coli	KEGG id=b2318	UniProtKB=P07649	PTHR11142	O	LUCA
Escherichia_coli|NP_416880.1	Schizosaccharomyces_pombe|NP_593759.1			S. pombe	PomBase=SPCC126.03	UniProtKB=O94396	E. coli	KEGG id=b2318	UniProtKB=P07649	PTHR11142	O	LUCA
Escherichia_coli|NP_418407.1	Schizosaccharomyces_pombe|NP_595746.1			S. pombe	PomBase=SPCC16C4.06c	UniProtKB=O74451	E. coli	KEGG id=b2318	UniProtKB=P07649	PTHR11142	O	LUCA
Escherichia_coli|NP_416213.1	Schizosaccharomyces_pombe|NP_594612.1			S. pombe	PomBase=SPBC887.13c	UniProtKB=O94297	E. coli	KEGG id=b2323	UniProtKB=P0A953	PTHR11712	O	LUCA
Escherichia_coli|NP_418425.1	Schizosaccharomyces_pombe|NP_588085.2			S. pombe	PomBase=SPCC1223.14	UniProtKB=O74413	E. coli	KEGG id=b2329	UniProtKB=P12008	PTHR21085	LDO	LUCA
Escherichia_coli|NP_418689.1	Schizosaccharomyces_pombe|NP_001342815.1			S. pombe	PomBase=SPAC1687.21	UniProtKB=O94461	E. coli	KEGG id=b2340	UniProtKB=P76502	PTHR48100	O	LUCA
Escherichia_coli|NP_418601.1	Schizosaccharomyces_pombe|NP_596705.1			S. pombe	PomBase=SPAC513.02	UniProtKB=Q9UT63	E. coli	KEGG id=b2340	UniProtKB=P76502	PTHR48100	O	LUCA
Escherichia_coli|NP_417485.4	Schizosaccharomyces_pombe|NP_594384.1			S. pombe	PomBase=SPAC5H10.03	UniProtKB=Q09676	E. coli	KEGG id=b2340	UniProtKB=P76502	PTHR48100	O	LUCA
Escherichia_coli|NP_416518.2	Schizosaccharomyces_pombe|NP_001342936.1			S. pombe	PomBase=SPBPB21E7.02c	UniProtKB=U3H041	E. coli	KEGG id=b2340	UniProtKB=P76502	PTHR48100	O	LUCA
Escherichia_coli|NP_418220.1	Schizosaccharomyces_pombe|NP_596641.1			S. pombe	PomBase=SPCC1620.13	UniProtKB=O94420	E. coli	KEGG id=b2340	UniProtKB=P76502	PTHR48100	O	LUCA
Escherichia_coli|NP_417644.4	Schizosaccharomyces_pombe|NP_595420.2			S. pombe	PomBase=SPAC1399.02	UniProtKB=Q9HE13	E. coli	KEGG id=b2367	UniProtKB=P52600	PTHR23501	O	LUCA
Escherichia_coli|NP_416969.1	Schizosaccharomyces_pombe|NP_593326.1			S. pombe	PomBase=SPAC1F8.03c	UniProtKB=Q92341	E. coli	KEGG id=b2367	UniProtKB=P52600	PTHR23501	O	LUCA
Escherichia_coli|NP_417957.1	Schizosaccharomyces_pombe|NP_595589.1			S. pombe	PomBase=SPAC3H1.06c	UniProtKB=Q10072	E. coli	KEGG id=b2367	UniProtKB=P52600	PTHR23501	O	LUCA
Escherichia_coli|NP_417500.1	Schizosaccharomyces_pombe|NP_592818.1			S. pombe	PomBase=SPBC12C2.13c	UniProtKB=Q09752	E. coli	KEGG id=b2367	UniProtKB=P52600	PTHR23501	O	LUCA
Escherichia_coli|NP_415898.1	Schizosaccharomyces_pombe|NP_595025.1			S. pombe	PomBase=SPBC16A3.17c	UniProtKB=O42922	E. coli	KEGG id=b2367	UniProtKB=P52600	PTHR23501	O	LUCA
Escherichia_coli|NP_418380.4	Schizosaccharomyces_pombe|NP_593651.1			S. pombe	PomBase=SPBC3E7.06c	UniProtKB=O59726	E. coli	KEGG id=b2367	UniProtKB=P52600	PTHR23501	O	LUCA
Escherichia_coli|NP_417400.1	Schizosaccharomyces_pombe|NP_595692.1			S. pombe	PomBase=SPBC460.03	UniProtKB=B5BP47	E. coli	KEGG id=b2367	UniProtKB=P52600	PTHR23501	O	LUCA
Escherichia_coli|NP_415729.1	Schizosaccharomyces_pombe|NP_592987.1			S. pombe	PomBase=SPBC4F6.09	UniProtKB=O74395	E. coli	KEGG id=b2367	UniProtKB=P52600	PTHR23501	O	LUCA
Escherichia_coli|NP_415654.1	Schizosaccharomyces_pombe|NP_595203.2			S. pombe	PomBase=SPCC61.01c	UniProtKB=O94607	E. coli	KEGG id=b2367	UniProtKB=P52600	PTHR23501	O	LUCA
Escherichia_coli|NP_415793.1	Schizosaccharomyces_pombe|NP_593413.1			S. pombe	PomBase=SPAC1834.08	UniProtKB=Q9P7Q7	E. coli	KEGG id=b2370	UniProtKB=P30855	PTHR43719	O	LUCA
Escherichia_coli|NP_416899.1	Schizosaccharomyces_pombe|NP_593525.1			S. pombe	PomBase=SPAC27E2.09	UniProtKB=O14002	E. coli	KEGG id=b2370	UniProtKB=P30855	PTHR43719	O	LUCA
Escherichia_coli|YP_026241.1	Schizosaccharomyces_pombe|NP_595805.1			S. pombe	PomBase=SPBC18A7.01	UniProtKB=Q9UUD8	E. coli	KEGG id=b2385	UniProtKB=P76524	PTHR46112	O	LUCA
Escherichia_coli|NP_417148.1	Schizosaccharomyces_pombe|NP_594998.1			S. pombe	PomBase=SPAC27F1.08	UniProtKB=Q10177	E. coli	KEGG id=b2392	UniProtKB=P0A769	PTHR11706	O	LUCA
Escherichia_coli|NP_415612.1	Schizosaccharomyces_pombe|NP_594345.1			S. pombe	PomBase=SPAPB1A10.11c	UniProtKB=Q9HDX9	E. coli	KEGG id=b2400	UniProtKB=P04805	PTHR43311	O	LUCA
Escherichia_coli|NP_414601.1	Schizosaccharomyces_pombe|NP_001342781.1			S. pombe	PomBase=SPAC1805.16c	UniProtKB=Q9UTG1	E. coli	KEGG id=b2407	UniProtKB=P45563	PTHR11904	LDO	LUCA
Escherichia_coli|NP_417259.1	Schizosaccharomyces_pombe|NP_595903.1			S. pombe	PomBase=SPAC6F6.11c	UniProtKB=O14242	E. coli	KEGG id=b2418	UniProtKB=P40191	PTHR10534	O	LUCA
Escherichia_coli|NP_415191.1	Schizosaccharomyces_pombe|NP_588087.1			S. pombe	PomBase=SPCC18.10	UniProtKB=O74860	E. coli	KEGG id=b2418	UniProtKB=P40191	PTHR10534	O	LUCA
Escherichia_coli|NP_417798.1	Schizosaccharomyces_pombe|NP_595746.1			S. pombe	PomBase=SPAC323.04	UniProtKB=Q9UT95	E. coli	KEGG id=b2422	UniProtKB=P16676	PTHR43514	O	LUCA
Escherichia_coli|YP_025308.1	Schizosaccharomyces_pombe|NP_587682.1			S. pombe	PomBase=SPAC222.11	UniProtKB=Q9UTE2	E. coli	KEGG id=b2436	UniProtKB=P36553	PTHR10755	LDO	LUCA
Escherichia_coli|NP_417230.1	Schizosaccharomyces_pombe|NP_594718.1			S. pombe	PomBase=SPAC9E9.09c	UniProtKB=O14293	E. coli	KEGG id=b2455	UniProtKB=P77445	PTHR11699	O	LUCA
Escherichia_coli|NP_417269.1	Schizosaccharomyces_pombe|NP_595045.1			S. pombe	PomBase=SPBC21C3.15c	UniProtKB=Q9P7K9	E. coli	KEGG id=b2455	UniProtKB=P77445	PTHR11699	O	LUCA
Escherichia_coli|NP_415120.1	Schizosaccharomyces_pombe|NP_001343004.1			S. pombe	PomBase=SPBC2G5.05	UniProtKB=Q9URM2	E. coli	KEGG id=b2465	UniProtKB=P33570	PTHR43522	O	LUCA
Escherichia_coli|NP_416167.1	Schizosaccharomyces_pombe|NP_592817.1			S. pombe	PomBase=SPBP35G2.12	UniProtKB=Q9P791	E. coli	KEGG id=b2467	UniProtKB=P37128	PTHR11839	O	LUCA
Escherichia_coli|NP_415257.1	Schizosaccharomyces_pombe|NP_594230.1			S. pombe	PomBase=SPBC1198.08	UniProtKB=Q9P6I2	E. coli	KEGG id=b2472	UniProtKB=P0AED7	PTHR43270	O	LUCA
Escherichia_coli|NP_418588.1	Schizosaccharomyces_pombe|NP_588194.1			S. pombe	PomBase=SPBC1773.02c	UniProtKB=O94561	E. coli	KEGG id=b2480	UniProtKB=P0AE52	PTHR42801	LDO	LUCA
Escherichia_coli|NP_416380.1	Schizosaccharomyces_pombe|NP_587777.1			S. pombe	PomBase=SPCC569.08c	UniProtKB=Q9UUK7	E. coli	KEGG id=b2500	UniProtKB=P08179	PTHR43369	LDO	LUCA
Escherichia_coli|NP_417105.1	Schizosaccharomyces_pombe|NP_594371.2			S. pombe	PomBase=SPAP7G5.02c	UniProtKB=Q9P772	E. coli	KEGG id=b2507	UniProtKB=P04079	PTHR11922	LDO	LUCA
Escherichia_coli|NP_416616.4	Schizosaccharomyces_pombe|NP_594626.1			S. pombe	PomBase=SPBC2F12.14c	UniProtKB=O14344	E. coli	KEGG id=b2508	UniProtKB=P0ADG7	PTHR11911	LDO	LUCA
Escherichia_coli|NP_415718.6	Schizosaccharomyces_pombe|NP_592787.1			S. pombe	PomBase=SPAC806.07	UniProtKB=P49740	E. coli	KEGG id=b2518	UniProtKB=P0A763	PTHR11349	LDO	LUCA
Escherichia_coli|NP_414675.1	Schizosaccharomyces_pombe|NP_592821.1			S. pombe	PomBase=SPAC13A11.05	UniProtKB=Q09735	E. coli	KEGG id=b2523	UniProtKB=P37095	PTHR11963	O	LUCA
Escherichia_coli|NP_416262.1	Schizosaccharomyces_pombe|NP_588255.1			S. pombe	PomBase=SPAC13G7.02c	UniProtKB=Q10265	E. coli	KEGG id=b2526	UniProtKB=P0A6Z1	PTHR19375	O	LUCA
Escherichia_coli|NP_414736.1	Schizosaccharomyces_pombe|NP_595957.1			S. pombe	PomBase=SPAC1F5.06	UniProtKB=Q10061	E. coli	KEGG id=b2526	UniProtKB=P0A6Z1	PTHR19375	O	LUCA
Escherichia_coli|NP_418688.1	Schizosaccharomyces_pombe|NP_595120.1			S. pombe	PomBase=SPAC22A12.15c	UniProtKB=P36604	E. coli	KEGG id=b2526	UniProtKB=P0A6Z1	PTHR19375	O	LUCA
Escherichia_coli|NP_415412.1	Schizosaccharomyces_pombe|NP_594449.2			S. pombe	PomBase=SPAC57A7.12	UniProtKB=P87142	E. coli	KEGG id=b2526	UniProtKB=P0A6Z1	PTHR19375	O	LUCA
Escherichia_coli|NP_417002.1	Schizosaccharomyces_pombe|NP_594312.1			S. pombe	PomBase=SPAC664.11	UniProtKB=P22774	E. coli	KEGG id=b2526	UniProtKB=P0A6Z1	PTHR19375	O	LUCA
Escherichia_coli|NP_415161.1	Schizosaccharomyces_pombe|NP_001342714.1			S. pombe	PomBase=SPBC1709.05	UniProtKB=Q10284	E. coli	KEGG id=b2526	UniProtKB=P0A6Z1	PTHR19375	O	LUCA
Escherichia_coli|NP_417244.1	Schizosaccharomyces_pombe|NP_593046.2			S. pombe	PomBase=SPCC1739.13	UniProtKB=O59855	E. coli	KEGG id=b2526	UniProtKB=P0A6Z1	PTHR19375	O	LUCA
Escherichia_coli|NP_418393.1	Schizosaccharomyces_pombe|NP_593691.1			S. pombe	PomBase=SPBC32H8.03	UniProtKB=P54069	E. coli	KEGG id=b2534	UniProtKB=P77538	PTHR12277	LDO	LUCA
Escherichia_coli|NP_417843.1	Schizosaccharomyces_pombe|NP_594085.1			S. pombe	PomBase=SPAC26F1.14c	UniProtKB=Q10499	E. coli	KEGG id=b2542	UniProtKB=P77650	PTHR43557	O	LUCA
Escherichia_coli|NP_415044.4	Schizosaccharomyces_pombe|NP_594991.2			S. pombe	PomBase=SPAC18G6.04c	UniProtKB=Q10104	E. coli	KEGG id=b2551	UniProtKB=P0A825	PTHR11680	O	LUCA
Escherichia_coli|NP_417388.1	Schizosaccharomyces_pombe|NP_587837.1			S. pombe	PomBase=SPAC24C9.12c	UniProtKB=O13972	E. coli	KEGG id=b2551	UniProtKB=P0A825	PTHR11680	O	LUCA
Escherichia_coli|NP_415715.1	Schizosaccharomyces_pombe|NP_595086.1			S. pombe	PomBase=SPAC869.02c	UniProtKB=Q9URY5	E. coli	KEGG id=b2552	UniProtKB=P24232	PTHR43396	LDO	LUCA
Escherichia_coli|NP_416606.1	Schizosaccharomyces_pombe|NP_596525.1			S. pombe	PomBase=SPCC1183.06	UniProtKB=O74834	E. coli	KEGG id=b2580	UniProtKB=P12295	PTHR11264	LDO	LUCA
Escherichia_coli|NP_416893.1	Schizosaccharomyces_pombe|NP_594537.1			S. pombe	PomBase=SPBC16D10.08c	UniProtKB=O94641	E. coli	KEGG id=b2592	UniProtKB=P63284	PTHR11638	O	LUCA
Escherichia_coli|NP_416738.1	Schizosaccharomyces_pombe|NP_596546.1			S. pombe	PomBase=SPBC4F6.17c	UniProtKB=O74402	E. coli	KEGG id=b2592	UniProtKB=P63284	PTHR11638	LDO	LUCA
Escherichia_coli|NP_415613.1	Schizosaccharomyces_pombe|NP_596487.1			S. pombe	PomBase=SPBC30D10.16	UniProtKB=O14361	E. coli	KEGG id=b2599	UniProtKB=P0A9J8	PTHR21022	LDO	LUCA
Escherichia_coli|NP_418374.1	Schizosaccharomyces_pombe|NP_588197.2			S. pombe	PomBase=SPAC24H6.10c	UniProtKB=Q09755	E. coli	KEGG id=b2601	UniProtKB=P00888	PTHR21225	O	LUCA
Escherichia_coli|NP_417775.1	Schizosaccharomyces_pombe|NP_592912.2			S. pombe	PomBase=SPAP8A3.07c	UniProtKB=Q9UT09	E. coli	KEGG id=b2601	UniProtKB=P00888	PTHR21225	O	LUCA
Escherichia_coli|NP_417757.1	Schizosaccharomyces_pombe|NP_588037.1			S. pombe	PomBase=SPAC343.02	UniProtKB=Q9UT87	E. coli	KEGG id=b2606	UniProtKB=P0A7K6	PTHR15680	LDO	LUCA
Escherichia_coli|NP_416526.4	Schizosaccharomyces_pombe|NP_595932.1			S. pombe	PomBase=SPBC354.06	UniProtKB=O43020	E. coli	KEGG id=b2609	UniProtKB=P0A7T3	PTHR12919	LDO	LUCA
Escherichia_coli|NP_415141.1	Schizosaccharomyces_pombe|NP_595070.1			S. pombe	PomBase=SPCC188.06c	UniProtKB=P21565	E. coli	KEGG id=b2610	UniProtKB=P0AGD7	PTHR11564	O	LUCA
Escherichia_coli|NP_415252.1	Schizosaccharomyces_pombe|NP_593530.2			S. pombe	PomBase=SPAC1B1.02c	UniProtKB=O13863	E. coli	KEGG id=b2615	UniProtKB=P0A7B3	PTHR20275	LDO	LUCA
Escherichia_coli|NP_418279.1	Schizosaccharomyces_pombe|NP_596237.1			S. pombe	PomBase=SPAC323.01c	UniProtKB=Q9UT98	E. coli	KEGG id=b2615	UniProtKB=P0A7B3	PTHR20275	O	LUCA
Escherichia_coli|NP_417722.1	Schizosaccharomyces_pombe|NP_595900.1			S. pombe	PomBase=SPAC3H5.11	UniProtKB=Q6LA56	E. coli	KEGG id=b2615	UniProtKB=P0A7B3	PTHR20275	LDO	LUCA
Escherichia_coli|NP_417845.1	Schizosaccharomyces_pombe|NP_594005.1			S. pombe	PomBase=SPCC24B10.02c	UniProtKB=Q9P7K3	E. coli	KEGG id=b2615	UniProtKB=P0A7B3	PTHR20275	O	LUCA
Escherichia_coli|NP_415022.1	Schizosaccharomyces_pombe|NP_596756.1			S. pombe	PomBase=SPAC19D5.07	UniProtKB=O13837	E. coli	KEGG id=b2662	UniProtKB=P22256	PTHR43206	O	LUCA
Escherichia_coli|NP_416525.1	Schizosaccharomyces_pombe|NP_595622.1			S. pombe	PomBase=SPAC1399.02	UniProtKB=Q9HE13	E. coli	KEGG id=b2686	UniProtKB=P0AEJ0	PTHR23501	O	LUCA
Escherichia_coli|NP_414602.1	Schizosaccharomyces_pombe|NP_596124.1			S. pombe	PomBase=SPAC1F8.03c	UniProtKB=Q92341	E. coli	KEGG id=b2686	UniProtKB=P0AEJ0	PTHR23501	O	LUCA
Escherichia_coli|NP_417725.1	Schizosaccharomyces_pombe|NP_595572.1			S. pombe	PomBase=SPAC3H1.06c	UniProtKB=Q10072	E. coli	KEGG id=b2686	UniProtKB=P0AEJ0	PTHR23501	O	LUCA
Escherichia_coli|NP_418062.1	Schizosaccharomyces_pombe|NP_593999.1			S. pombe	PomBase=SPBC12C2.13c	UniProtKB=Q09752	E. coli	KEGG id=b2686	UniProtKB=P0AEJ0	PTHR23501	O	LUCA
Escherichia_coli|NP_417020.1	Schizosaccharomyces_pombe|NP_594836.2			S. pombe	PomBase=SPBC16A3.17c	UniProtKB=O42922	E. coli	KEGG id=b2686	UniProtKB=P0AEJ0	PTHR23501	O	LUCA
Escherichia_coli|NP_417645.1	Schizosaccharomyces_pombe|NP_596797.1			S. pombe	PomBase=SPBC3E7.06c	UniProtKB=O59726	E. coli	KEGG id=b2686	UniProtKB=P0AEJ0	PTHR23501	O	LUCA
Escherichia_coli|NP_418099.1	Schizosaccharomyces_pombe|NP_595495.1			S. pombe	PomBase=SPBC460.03	UniProtKB=B5BP47	E. coli	KEGG id=b2686	UniProtKB=P0AEJ0	PTHR23501	O	LUCA
Escherichia_coli|NP_417029.4	Schizosaccharomyces_pombe|NP_595609.1			S. pombe	PomBase=SPBC4F6.09	UniProtKB=O74395	E. coli	KEGG id=b2686	UniProtKB=P0AEJ0	PTHR23501	O	LUCA
Escherichia_coli|NP_415698.1	Schizosaccharomyces_pombe|NP_596589.1			S. pombe	PomBase=SPCC61.01c	UniProtKB=O94607	E. coli	KEGG id=b2686	UniProtKB=P0AEJ0	PTHR23501	O	LUCA
Escherichia_coli|NP_415777.1	Schizosaccharomyces_pombe|NP_593777.1			S. pombe	PomBase=SPAC23C11.09	UniProtKB=O13914	E. coli	KEGG id=b2697	UniProtKB=P00957	PTHR11777	LDO	LUCA
Escherichia_coli|NP_415428.1	Schizosaccharomyces_pombe|NP_594681.1			S. pombe	PomBase=SPAC22A12.17c	UniProtKB=O13908	E. coli	KEGG id=b2705	UniProtKB=P05707	PTHR42760	O	LUCA
Escherichia_coli|NP_417904.1	Schizosaccharomyces_pombe|NP_593457.1			S. pombe	PomBase=SPAC3G9.02	UniProtKB=O42866	E. coli	KEGG id=b2705	UniProtKB=P05707	PTHR42760	O	LUCA
Escherichia_coli|NP_414574.1	Schizosaccharomyces_pombe|NP_593055.1			S. pombe	PomBase=SPAC8E11.10	UniProtKB=Q9Y6Z9	E. coli	KEGG id=b2705	UniProtKB=P05707	PTHR42760	O	LUCA
Escherichia_coli|NP_418197.1	Schizosaccharomyces_pombe|NP_595531.1			S. pombe	PomBase=SPCC1739.08c	UniProtKB=O74470	E. coli	KEGG id=b2705	UniProtKB=P05707	PTHR42760	O	LUCA
Escherichia_coli|NP_414545.1	Schizosaccharomyces_pombe|NP_594579.1			S. pombe	PomBase=SPAC1834.08	UniProtKB=Q9P7Q7	E. coli	KEGG id=b2786	UniProtKB=P0AEC5	PTHR43719	O	LUCA
Escherichia_coli|NP_418273.1	Schizosaccharomyces_pombe|NP_593352.1			S. pombe	PomBase=SPAC27E2.09	UniProtKB=O14002	E. coli	KEGG id=b2786	UniProtKB=P0AEC5	PTHR43719	O	LUCA
Escherichia_coli|NP_416607.1	Schizosaccharomyces_pombe|NP_593396.1			S. pombe	PomBase=SPAC13F5.03c	UniProtKB=O13702	E. coli	KEGG id=b0599	UniProtKB=P45579	PTHR43616	O	LUCA
Escherichia_coli|NP_416687.1	Schizosaccharomyces_pombe|NP_596862.1			S. pombe	PomBase=SPAC6B12.04c	UniProtKB=O14209	E. coli	KEGG id=b0600	UniProtKB=P77806	PTHR43807	O	LUCA
Escherichia_coli|NP_416687.1	Schizosaccharomyces_pombe|NP_595028.1			S. pombe	PomBase=SPCC576.03c	UniProtKB=O74887	E. coli	KEGG id=b0605	UniProtKB=P0AE08	PTHR10681	O	LUCA
Escherichia_coli|NP_416687.1	Schizosaccharomyces_pombe|NP_592767.1			S. pombe	PomBase=SPAC977.11	UniProtKB=P0CU19	E. coli	KEGG id=b0624	UniProtKB=P37002	PTHR28259	O	LUCA
Escherichia_coli|NP_418228.2	Schizosaccharomyces_pombe|NP_595954.2			S. pombe	PomBase=SPBPB8B6.06c	UniProtKB=P0CU20	E. coli	KEGG id=b0624	UniProtKB=P37002	PTHR28259	O	LUCA
Escherichia_coli|NP_416886.1	Schizosaccharomyces_pombe|NP_596119.2			S. pombe	PomBase=SPBC8D2.15	UniProtKB=O13642	E. coli	KEGG id=b0628	UniProtKB=P60716	PTHR10949	LDO	LUCA
Escherichia_coli|NP_415251.1	Schizosaccharomyces_pombe|NP_594319.1			S. pombe	PomBase=SPAC4F10.05c	UniProtKB=O36017	E. coli	KEGG id=b0630	UniProtKB=P60720	PTHR10993	LDO	LUCA
Escherichia_coli|NP_415450.1	Schizosaccharomyces_pombe|NP_595079.1			S. pombe	PomBase=SPCC830.09c	UniProtKB=Q9UU90	E. coli	KEGG id=b0630	UniProtKB=P60720	PTHR10993	O	LUCA
Escherichia_coli|NP_418567.1	Schizosaccharomyces_pombe|NP_592894.1			S. pombe	PomBase=SPAC1687.21	UniProtKB=O94461	E. coli	KEGG id=b0638	UniProtKB=P52086	PTHR48100	O	LUCA
Escherichia_coli|NP_418433.1	Schizosaccharomyces_pombe|NP_001342702.1			S. pombe	PomBase=SPAC513.02	UniProtKB=Q9UT63	E. coli	KEGG id=b0638	UniProtKB=P52086	PTHR48100	O	LUCA
Escherichia_coli|NP_415427.1	Schizosaccharomyces_pombe|NP_594333.1			S. pombe	PomBase=SPAC5H10.03	UniProtKB=Q09676	E. coli	KEGG id=b0638	UniProtKB=P52086	PTHR48100	O	LUCA
Escherichia_coli|NP_418162.1	Schizosaccharomyces_pombe|NP_593144.1			S. pombe	PomBase=SPBPB21E7.02c	UniProtKB=U3H041	E. coli	KEGG id=b0638	UniProtKB=P52086	PTHR48100	O	LUCA
Escherichia_coli|NP_416179.1	Schizosaccharomyces_pombe|NP_588312.1			S. pombe	PomBase=SPCC1620.13	UniProtKB=O94420	E. coli	KEGG id=b0638	UniProtKB=P52086	PTHR48100	O	LUCA
Escherichia_coli|YP_026271.1	Schizosaccharomyces_pombe|NP_595590.1			S. pombe	PomBase=SPAC806.06c	UniProtKB=Q9UT53	E. coli	KEGG id=b0639	UniProtKB=P0A752	PTHR12039	LDO	LUCA
Escherichia_coli|NP_418395.1	Schizosaccharomyces_pombe|NP_595129.1			S. pombe	PomBase=SPAC4G8.09	UniProtKB=Q09828	E. coli	KEGG id=b0642	UniProtKB=P07813	PTHR43740	LDO	LUCA
Escherichia_coli|NP_416570.2	Schizosaccharomyces_pombe|NP_001342737.1			S. pombe	PomBase=SPBC23G7.04c	UniProtKB=P87159	E. coli	KEGG id=b0644	UniProtKB=P77234	PTHR43628	LDO	LUCA
Escherichia_coli|YP_026269.1	Schizosaccharomyces_pombe|NP_594469.1			S. pombe	PomBase=SPAC13G7.02c	UniProtKB=Q10265	E. coli	KEGG id=b0650	UniProtKB=P77319	PTHR19375	O	LUCA
Escherichia_coli|NP_417583.4	Schizosaccharomyces_pombe|NP_001342937.1			S. pombe	PomBase=SPAC1F5.06	UniProtKB=Q10061	E. coli	KEGG id=b0650	UniProtKB=P77319	PTHR19375	O	LUCA
Escherichia_coli|NP_414876.1	Schizosaccharomyces_pombe|NP_592874.1			S. pombe	PomBase=SPAC22A12.15c	UniProtKB=P36604	E. coli	KEGG id=b0650	UniProtKB=P77319	PTHR19375	O	LUCA
Escherichia_coli|NP_415103.1	Schizosaccharomyces_pombe|NP_594284.1			S. pombe	PomBase=SPAC57A7.12	UniProtKB=P87142	E. coli	KEGG id=b0650	UniProtKB=P77319	PTHR19375	O	LUCA
Escherichia_coli|NP_418591.1	Schizosaccharomyces_pombe|NP_596199.1			S. pombe	PomBase=SPAC664.11	UniProtKB=P22774	E. coli	KEGG id=b0650	UniProtKB=P77319	PTHR19375	O	LUCA
Escherichia_coli|NP_415163.2	Schizosaccharomyces_pombe|NP_594748.1			S. pombe	PomBase=SPBC1709.05	UniProtKB=Q10284	E. coli	KEGG id=b0650	UniProtKB=P77319	PTHR19375	O	LUCA
Escherichia_coli|NP_414778.1	Schizosaccharomyces_pombe|NP_593164.1			S. pombe	PomBase=SPCC1739.13	UniProtKB=O59855	E. coli	KEGG id=b0650	UniProtKB=P77319	PTHR19375	O	LUCA
Escherichia_coli|NP_415059.1	Schizosaccharomyces_pombe|NP_594564.1			S. pombe	PomBase=SPAC17G8.02	UniProtKB=Q10314	E. coli	KEGG id=b0651	UniProtKB=P41409	PTHR12304	O	LUCA
Escherichia_coli|NP_414846.1	Schizosaccharomyces_pombe|NP_595007.1			S. pombe	PomBase=SPBC1683.06c	UniProtKB=Q9P6J4	E. coli	KEGG id=b0651	UniProtKB=P41409	PTHR12304	LDO	LUCA
Escherichia_coli|NP_415002.1	Schizosaccharomyces_pombe|NP_594433.1			S. pombe	PomBase=SPBC800.11	UniProtKB=Q9HGL1	E. coli	KEGG id=b0651	UniProtKB=P41409	PTHR12304	O	LUCA
Escherichia_coli|NP_415026.1	Schizosaccharomyces_pombe|NP_594548.1			S. pombe	PomBase=SPBC146.12	UniProtKB=Q9Y7Z9	E. coli	KEGG id=b0662	UniProtKB=P75728	PTHR43876	O	LUCA
Escherichia_coli|NP_418344.3	Schizosaccharomyces_pombe|NP_594089.1			S. pombe	PomBase=SPBC119.10	UniProtKB=P78753	E. coli	KEGG id=b0674	UniProtKB=P22106	PTHR11772	LDO	LUCA
Escherichia_coli|NP_415058.1	Schizosaccharomyces_pombe|NP_587769.1			S. pombe	PomBase=SPBC15D4.15	UniProtKB=Q00472	E. coli	KEGG id=b0675	UniProtKB=P0AF24	PTHR19288	O	LUCA
Escherichia_coli|NP_417379.1	Schizosaccharomyces_pombe|NP_592832.2			S. pombe	PomBase=SPCC645.02	UniProtKB=Q9Y7U3	E. coli	KEGG id=b0675	UniProtKB=P0AF24	PTHR19288	O	LUCA
Escherichia_coli|NP_418660.1	Schizosaccharomyces_pombe|NP_595063.1			S. pombe	PomBase=SPAC17A5.15c	UniProtKB=O13775	E. coli	KEGG id=b0680	UniProtKB=P00962	PTHR43097	O	LUCA
Escherichia_coli|NP_415413.1	Schizosaccharomyces_pombe|NP_594466.2			S. pombe	PomBase=SPBC342.02	UniProtKB=Q9Y7Y8	E. coli	KEGG id=b0680	UniProtKB=P00962	PTHR43097	LDO	LUCA
Escherichia_coli|NP_417171.1	Schizosaccharomyces_pombe|NP_593512.1			S. pombe	PomBase=SPBC32F12.10	UniProtKB=O74374	E. coli	KEGG id=b0688	UniProtKB=P36938	PTHR22573	O	LUCA
Escherichia_coli|NP_418586.4	Schizosaccharomyces_pombe|NP_596699.2			S. pombe	PomBase=SPBC13A2.04c	UniProtKB=Q9P380	E. coli	KEGG id=b0709	UniProtKB=P75742	PTHR11654	O	LUCA
Escherichia_coli|NP_415580.1	Schizosaccharomyces_pombe|NP_594571.1			S. pombe	PomBase=SPCC126.12	UniProtKB=O94404	E. coli	KEGG id=b0710	UniProtKB=P0AFP6	PTHR13799	O	LUCA
Escherichia_coli|NP_414567.1	Schizosaccharomyces_pombe|NP_587938.1			S. pombe	PomBase=SPBC776.15c	UniProtKB=O94681	E. coli	KEGG id=b0727	UniProtKB=P0AFG6	PTHR43416	LDO	LUCA
Escherichia_coli|NP_417806.1	Schizosaccharomyces_pombe|NP_595257.1			S. pombe	PomBase=SPCC1620.08	UniProtKB=O94415	E. coli	KEGG id=b0728	UniProtKB=P0A836	PTHR11815	LDO	LUCA
Escherichia_coli|NP_414556.1	Schizosaccharomyces_pombe|NP_595428.1			S. pombe	PomBase=SPAC24H6.10c	UniProtKB=Q09755	E. coli	KEGG id=b0754	UniProtKB=P0AB91	PTHR21225	O	LUCA
Escherichia_coli|NP_418663.1	Schizosaccharomyces_pombe|NP_595098.1			S. pombe	PomBase=SPAP8A3.07c	UniProtKB=Q9UT09	E. coli	KEGG id=b0754	UniProtKB=P0AB91	PTHR21225	O	LUCA
Escherichia_coli|NP_417054.2	Schizosaccharomyces_pombe|NP_596505.2			S. pombe	PomBase=SPBPB2B2.13	UniProtKB=Q9HDU2	E. coli	KEGG id=b0757	UniProtKB=P0A6T3	PTHR10457	LDO	LUCA
Escherichia_coli|NP_418190.1	Schizosaccharomyces_pombe|NP_594919.1			S. pombe	PomBase=SPBPB2B2.10c	UniProtKB=Q9HDU5	E. coli	KEGG id=b0758	UniProtKB=P09148	PTHR11943	LDO	LUCA
Escherichia_coli|NP_416154.1	Schizosaccharomyces_pombe|NP_588433.1			S. pombe	PomBase=SPAC323.04	UniProtKB=Q9UT95	E. coli	KEGG id=b0765	UniProtKB=P09833	PTHR43514	O	LUCA
Escherichia_coli|NP_414668.1	Schizosaccharomyces_pombe|NP_596512.2			S. pombe	PomBase=SPAC25B8.12c	UniProtKB=Q9UTA6	E. coli	KEGG id=b0766	UniProtKB=P21829	PTHR10000	O	LUCA
Escherichia_coli|NP_417799.1	Schizosaccharomyces_pombe|NP_595472.2			S. pombe	PomBase=SPBC215.10	UniProtKB=O94314	E. coli	KEGG id=b0766	UniProtKB=P21829	PTHR10000	O	LUCA
Escherichia_coli|YP_026170.1	Schizosaccharomyces_pombe|NP_593296.1			S. pombe	PomBase=SPBC18E5.01	UniProtKB=O59681	E. coli	KEGG id=b0767	UniProtKB=P52697	PTHR30344	LDO	LUCA
Escherichia_coli|NP_416349.2	Schizosaccharomyces_pombe|NP_596527.1			S. pombe	PomBase=SPCC576.04	UniProtKB=O74888	E. coli	KEGG id=b0786	UniProtKB=P0AAC4	PTHR23291	LDO	LUCA
Escherichia_coli|NP_415175.1	Schizosaccharomyces_pombe|NP_593069.1			S. pombe	PomBase=SPAC1D4.12	UniProtKB=P26659	E. coli	KEGG id=b0799	UniProtKB=P27296	PTHR11472	O	LUCA
Escherichia_coli|NP_417779.1	Schizosaccharomyces_pombe|NP_593885.1			S. pombe	PomBase=SPAC3G6.11	UniProtKB=O14147	E. coli	KEGG id=b0799	UniProtKB=P27296	PTHR11472	O	LUCA
Escherichia_coli|NP_414696.1	Schizosaccharomyces_pombe|NP_588288.2			S. pombe	PomBase=SPBC16G5.08	UniProtKB=O60122	E. coli	KEGG id=b0800	UniProtKB=P30177	PTHR43285	LDO	LUCA
Escherichia_coli|NP_418170.1	Schizosaccharomyces_pombe|NP_596491.1			S. pombe	PomBase=SPAC27D7.08c	UniProtKB=O42662	E. coli	KEGG id=b0807	UniProtKB=P75782	PTHR13393	LDO	LUCA
Escherichia_coli|NP_414645.1	Schizosaccharomyces_pombe|NP_587942.1			S. pombe	PomBase=SPAC3C7.08c	UniProtKB=O14134	E. coli	KEGG id=b0820	UniProtKB=P0A9U3	PTHR19211	O	LUCA
Escherichia_coli|NP_418434.1	Schizosaccharomyces_pombe|NP_588027.1			S. pombe	PomBase=SPBC16H5.08c	UniProtKB=O42943	E. coli	KEGG id=b0820	UniProtKB=P0A9U3	PTHR19211	O	LUCA
Escherichia_coli|NP_415651.4	Schizosaccharomyces_pombe|NP_593402.1			S. pombe	PomBase=SPBC29A3.09c	UniProtKB=O59672	E. coli	KEGG id=b0820	UniProtKB=P0A9U3	PTHR19211	O	LUCA
Escherichia_coli|YP_026263.3	Schizosaccharomyces_pombe|NP_593092.1			S. pombe	PomBase=SPCC417.08	UniProtKB=O94489	E. coli	KEGG id=b0820	UniProtKB=P0A9U3	PTHR19211	O	LUCA
Escherichia_coli|NP_415280.3	Schizosaccharomyces_pombe|NP_596043.1			S. pombe	PomBase=SPCC825.01	UniProtKB=Q9USH9	E. coli	KEGG id=b0820	UniProtKB=P0A9U3	PTHR19211	O	LUCA
Escherichia_coli|NP_418415.1	Schizosaccharomyces_pombe|NP_595673.1			S. pombe	PomBase=SPAC24H6.12c	UniProtKB=Q09765	E. coli	KEGG id=b0826	UniProtKB=P12282	PTHR10953	O	LUCA
Escherichia_coli|NP_416728.1	Schizosaccharomyces_pombe|NP_596686.1			S. pombe	PomBase=SPAC2G11.10c	UniProtKB=Q09810	E. coli	KEGG id=b0826	UniProtKB=P12282	PTHR10953	O	LUCA
Escherichia_coli|NP_415611.1	Schizosaccharomyces_pombe|NP_594074.1			S. pombe	PomBase=SPAC323.06c	UniProtKB=Q9UT93	E. coli	KEGG id=b0826	UniProtKB=P12282	PTHR10953	O	LUCA
Escherichia_coli|NP_417646.1	Schizosaccharomyces_pombe|NP_593129.1			S. pombe	PomBase=SPAC4C5.04	UniProtKB=P79064	E. coli	KEGG id=b0826	UniProtKB=P12282	PTHR10953	O	LUCA
Escherichia_coli|NP_415318.1	Schizosaccharomyces_pombe|NP_587856.1			S. pombe	PomBase=SPBC1604.21c	UniProtKB=O94609	E. coli	KEGG id=b0826	UniProtKB=P12282	PTHR10953	O	LUCA
Escherichia_coli|NP_417412.1	Schizosaccharomyces_pombe|NP_593990.2			S. pombe	PomBase=SPBC16H5.03c	UniProtKB=O42939	E. coli	KEGG id=b0826	UniProtKB=P12282	PTHR10953	O	LUCA
Escherichia_coli|NP_418475.1	Schizosaccharomyces_pombe|NP_588330.1			S. pombe	PomBase=SPBC6B1.05c	UniProtKB=O43069	E. coli	KEGG id=b0826	UniProtKB=P12282	PTHR10953	O	LUCA
Escherichia_coli|NP_417719.1	Schizosaccharomyces_pombe|NP_596787.1			S. pombe	PomBase=SPAC823.11	UniProtKB=Q9P6N5	E. coli	KEGG id=b0841	UniProtKB=P75806	PTHR14969	O	LUCA
Escherichia_coli|NP_418480.1	Schizosaccharomyces_pombe|NP_593813.1			S. pombe	PomBase=SPAC11D3.05	UniProtKB=Q10084	E. coli	KEGG id=b0842	UniProtKB=P0AEY8	PTHR23502	O	LUCA
Escherichia_coli|NP_414663.1	Schizosaccharomyces_pombe|NP_596015.1			S. pombe	PomBase=SPAC17A2.01	UniProtKB=P33532	E. coli	KEGG id=b0842	UniProtKB=P0AEY8	PTHR23502	O	LUCA
Escherichia_coli|NP_415448.1	Schizosaccharomyces_pombe|NP_595481.1			S. pombe	PomBase=SPAC17C9.16c	UniProtKB=Q10487	E. coli	KEGG id=b0842	UniProtKB=P0AEY8	PTHR23502	O	LUCA
Escherichia_coli|YP_026169.1	Schizosaccharomyces_pombe|NP_596002.2			S. pombe	PomBase=SPAC750.02c	UniProtKB=P0CU10	E. coli	KEGG id=b0842	UniProtKB=P0AEY8	PTHR23502	O	LUCA
Escherichia_coli|NP_414973.1	Schizosaccharomyces_pombe|NP_593035.1			S. pombe	PomBase=SPAPB1A11.01	UniProtKB=Q9HDX4	E. coli	KEGG id=b0842	UniProtKB=P0AEY8	PTHR23502	O	LUCA
Escherichia_coli|NP_418189.1	Schizosaccharomyces_pombe|NP_595430.1			S. pombe	PomBase=SPBC1271.10c	UniProtKB=O94343	E. coli	KEGG id=b0842	UniProtKB=P0AEY8	PTHR23502	O	LUCA
Escherichia_coli|NP_415347.1	Schizosaccharomyces_pombe|NP_593090.1			S. pombe	PomBase=SPBC1348.05	UniProtKB=Q9P3V5	E. coli	KEGG id=b0842	UniProtKB=P0AEY8	PTHR23502	O	LUCA
Escherichia_coli|NP_415931.4	Schizosaccharomyces_pombe|NP_595937.1			S. pombe	PomBase=SPBC36.01c	UniProtKB=O59698	E. coli	KEGG id=b0842	UniProtKB=P0AEY8	PTHR23502	O	LUCA
Escherichia_coli|NP_417776.1	Schizosaccharomyces_pombe|NP_587925.2			S. pombe	PomBase=SPBC36.02c	UniProtKB=O59699	E. coli	KEGG id=b0842	UniProtKB=P0AEY8	PTHR23502	O	LUCA
Escherichia_coli|NP_418362.1	Schizosaccharomyces_pombe|NP_592788.1			S. pombe	PomBase=SPBC36.03c	UniProtKB=O59700	E. coli	KEGG id=b0842	UniProtKB=P0AEY8	PTHR23502	O	LUCA
Escherichia_coli|NP_418074.1	Schizosaccharomyces_pombe|NP_594388.1			S. pombe	PomBase=SPBC409.08	UniProtKB=Q7Z9I0	E. coli	KEGG id=b0842	UniProtKB=P0AEY8	PTHR23502	O	LUCA
Escherichia_coli|NP_417024.1	Schizosaccharomyces_pombe|NP_592967.1			S. pombe	PomBase=SPBC530.02	UniProtKB=O59738	E. coli	KEGG id=b0842	UniProtKB=P0AEY8	PTHR23502	O	LUCA
Escherichia_coli|NP_415966.6	Schizosaccharomyces_pombe|NP_593994.1			S. pombe	PomBase=SPBC530.15c	UniProtKB=O74829	E. coli	KEGG id=b0842	UniProtKB=P0AEY8	PTHR23502	O	LUCA
Escherichia_coli|NP_415276.1	Schizosaccharomyces_pombe|NP_594889.1			S. pombe	PomBase=SPBC609.04	UniProtKB=O94528	E. coli	KEGG id=b0842	UniProtKB=P0AEY8	PTHR23502	O	LUCA
Escherichia_coli|NP_417536.1	Schizosaccharomyces_pombe|NP_588066.1			S. pombe	PomBase=SPBC947.06c	UniProtKB=O43081	E. coli	KEGG id=b0842	UniProtKB=P0AEY8	PTHR23502	O	LUCA
Escherichia_coli|NP_417746.1	Schizosaccharomyces_pombe|NP_593920.1			S. pombe	PomBase=SPBPB2B2.16c	UniProtKB=P0CU11	E. coli	KEGG id=b0842	UniProtKB=P0AEY8	PTHR23502	O	LUCA
Escherichia_coli|NP_415279.1	Schizosaccharomyces_pombe|NP_596856.1			S. pombe	PomBase=SPCC1529.01	UniProtKB=Q9USN4	E. coli	KEGG id=b0842	UniProtKB=P0AEY8	PTHR23502	O	LUCA
Escherichia_coli|NP_417417.1	Schizosaccharomyces_pombe|NP_596731.1			S. pombe	PomBase=SPCC569.05c	UniProtKB=Q9Y7S4	E. coli	KEGG id=b0842	UniProtKB=P0AEY8	PTHR23502	O	LUCA
Escherichia_coli|NP_415273.1	Schizosaccharomyces_pombe|NP_593645.1			S. pombe	PomBase=SPCC576.17c	UniProtKB=O74899	E. coli	KEGG id=b0842	UniProtKB=P0AEY8	PTHR23502	O	LUCA
Escherichia_coli|NP_417650.1	Schizosaccharomyces_pombe|NP_594950.1			S. pombe	PomBase=SPCC794.04c	UniProtKB=O59814	E. coli	KEGG id=b0842	UniProtKB=P0AEY8	PTHR23502	O	LUCA
Escherichia_coli|NP_415171.1	Schizosaccharomyces_pombe|NP_001342788.1			S. pombe	PomBase=SPCC965.13	UniProtKB=O59833	E. coli	KEGG id=b0842	UniProtKB=P0AEY8	PTHR23502	O	LUCA
Escherichia_coli|NP_418258.1	Schizosaccharomyces_pombe|NP_594341.1			S. pombe	PomBase=SPAC4G8.07c	UniProtKB=Q09833	E. coli	KEGG id=b0859	UniProtKB=P75817	PTHR11061	LDO	LUCA
Schizosaccharomyces_pombe|NP_594999.1	Escherichia_coli|NP_418064.1			S. pombe	PomBase=SPBC1773.04	UniProtKB=O94563	E. coli	KEGG id=b0868	UniProtKB=P75821	PTHR43245	O	LUCA
Schizosaccharomyces_pombe|NP_588037.1	Escherichia_coli|NP_417757.1			S. pombe	PomBase=SPAC23H3.09c	UniProtKB=O13940	E. coli	KEGG id=b0870	UniProtKB=P75823	PTHR48097	LDO	LUCA
Schizosaccharomyces_pombe|NP_587769.1	Escherichia_coli|NP_415058.1			S. pombe	PomBase=SPBC16D10.08c	UniProtKB=O94641	E. coli	KEGG id=b0882	UniProtKB=P0ABH9	PTHR11638	O	LUCA
Schizosaccharomyces_pombe|NP_596856.1	Escherichia_coli|NP_415279.1			S. pombe	PomBase=SPBC4F6.17c	UniProtKB=O74402	E. coli	KEGG id=b0882	UniProtKB=P0ABH9	PTHR11638	O	LUCA
Schizosaccharomyces_pombe|NP_593920.1	Escherichia_coli|NP_417746.1			S. pombe	PomBase=SPAC15A10.01	UniProtKB=O14286	E. coli	KEGG id=b0887	UniProtKB=P29018	PTHR24221	O	LUCA
Schizosaccharomyces_pombe|NP_596097.1	Escherichia_coli|NP_414710.1			S. pombe	PomBase=SPBC25B2.02c	UniProtKB=P78966	E. coli	KEGG id=b0887	UniProtKB=P29018	PTHR24221	O	LUCA
Schizosaccharomyces_pombe|NP_592767.1	Escherichia_coli|NP_416687.1			S. pombe	PomBase=SPBC9B6.09c	UniProtKB=Q9Y7M7	E. coli	KEGG id=b0887	UniProtKB=P29018	PTHR24221	O	LUCA
Schizosaccharomyces_pombe|NP_593858.2	Escherichia_coli|NP_417418.1			S. pombe	PomBase=SPCC663.03	UniProtKB=P36619	E. coli	KEGG id=b0887	UniProtKB=P29018	PTHR24221	O	LUCA
Schizosaccharomyces_pombe|NP_587889.1	Escherichia_coli|NP_417075.1			S. pombe	PomBase=SPCC737.09c	UniProtKB=Q02592	E. coli	KEGG id=b0887	UniProtKB=P29018	PTHR24221	O	LUCA
Schizosaccharomyces_pombe|NP_596043.1	Escherichia_coli|NP_415280.3			S. pombe	PomBase=SPAC26H5.02c	UniProtKB=O13984	E. coli	KEGG id=b0892	UniProtKB=P0AAZ4	PTHR13779	LDO	LUCA
Schizosaccharomyces_pombe|NP_587938.1	Escherichia_coli|NP_414567.1			S. pombe	PomBase=SPAP14E8.04	UniProtKB=Q9P7G4	E. coli	KEGG id=b0909	UniProtKB=P43674	PTHR22726	O	LUCA
Schizosaccharomyces_pombe|NP_593645.1	Escherichia_coli|NP_415273.1			S. pombe	PomBase=SPAC15A10.01	UniProtKB=O14286	E. coli	KEGG id=b0914	UniProtKB=P60752	PTHR24221	LDO	LUCA
Schizosaccharomyces_pombe|NP_588312.1	Escherichia_coli|NP_416179.1			S. pombe	PomBase=SPBC25B2.02c	UniProtKB=P78966	E. coli	KEGG id=b0914	UniProtKB=P60752	PTHR24221	O	LUCA
Schizosaccharomyces_pombe|NP_595589.1	Escherichia_coli|NP_417957.1			S. pombe	PomBase=SPBC9B6.09c	UniProtKB=Q9Y7M7	E. coli	KEGG id=b0914	UniProtKB=P60752	PTHR24221	O	LUCA
Schizosaccharomyces_pombe|NP_593098.1	Escherichia_coli|NP_416057.1			S. pombe	PomBase=SPCC663.03	UniProtKB=P36619	E. coli	KEGG id=b0914	UniProtKB=P60752	PTHR24221	O	LUCA
Schizosaccharomyces_pombe|NP_594371.2	Escherichia_coli|NP_417105.1			S. pombe	PomBase=SPCC737.09c	UniProtKB=Q02592	E. coli	KEGG id=b0914	UniProtKB=P60752	PTHR24221	O	LUCA
Schizosaccharomyces_pombe|NP_595428.1	Escherichia_coli|NP_414556.1			S. pombe	PomBase=SPCC162.05	UniProtKB=O74421	E. coli	KEGG id=b0921	UniProtKB=P36566	PTHR43464	O	LUCA
Schizosaccharomyces_pombe|NP_588414.1	Escherichia_coli|NP_417827.1			S. pombe	PomBase=SPAC10F6.13c	UniProtKB=O42652	E. coli	KEGG id=b0928	UniProtKB=P00509	PTHR11879	O	LUCA
Schizosaccharomyces_pombe|NP_001342926.1	Escherichia_coli|NP_416818.1			S. pombe	PomBase=SPBC725.01	UniProtKB=O94320	E. coli	KEGG id=b0928	UniProtKB=P00509	PTHR11879	LDO	LUCA
Schizosaccharomyces_pombe|NP_593069.1	Escherichia_coli|NP_415175.1			S. pombe	PomBase=SPBC1198.10c	UniProtKB=Q9P6I0	E. coli	KEGG id=b0930	UniProtKB=P0A8M0	PTHR22594	LDO	LUCA
Schizosaccharomyces_pombe|NP_596199.1	Escherichia_coli|NP_418591.1			S. pombe	PomBase=SPBC1773.10c	UniProtKB=O94567	E. coli	KEGG id=b0930	UniProtKB=P0A8M0	PTHR22594	O	LUCA
Schizosaccharomyces_pombe|NP_588085.2	Escherichia_coli|NP_418425.1			S. pombe	PomBase=SPAC57A10.12c	UniProtKB=P32747	E. coli	KEGG id=b0945	UniProtKB=P0A7E1	PTHR48109	LDO	LUCA
Schizosaccharomyces_pombe|NP_595954.2	Escherichia_coli|NP_418228.2			S. pombe	PomBase=SPAC3C7.08c	UniProtKB=O14134	E. coli	KEGG id=b0949	UniProtKB=P43672	PTHR19211	O	LUCA
Schizosaccharomyces_pombe|NP_587715.1	Escherichia_coli|NP_417587.1			S. pombe	PomBase=SPBC16H5.08c	UniProtKB=O42943	E. coli	KEGG id=b0949	UniProtKB=P43672	PTHR19211	O	LUCA
Schizosaccharomyces_pombe|NP_595946.1	Escherichia_coli|NP_418351.1			S. pombe	PomBase=SPBC29A3.09c	UniProtKB=O59672	E. coli	KEGG id=b0949	UniProtKB=P43672	PTHR19211	O	LUCA
Schizosaccharomyces_pombe|NP_595007.1	Escherichia_coli|NP_414846.1			S. pombe	PomBase=SPCC417.08	UniProtKB=O94489	E. coli	KEGG id=b0949	UniProtKB=P43672	PTHR19211	O	LUCA
Schizosaccharomyces_pombe|NP_593352.1	Escherichia_coli|NP_418273.1			S. pombe	PomBase=SPCC825.01	UniProtKB=Q9USH9	E. coli	KEGG id=b0949	UniProtKB=P43672	PTHR19211	O	LUCA
Schizosaccharomyces_pombe|NP_587925.2	Escherichia_coli|NP_417776.1			S. pombe	PomBase=SPAC4H3.05	UniProtKB=Q10213	E. coli	KEGG id=b0962	UniProtKB=P15038	PTHR11070	O	LUCA
Schizosaccharomyces_pombe|NP_596002.2	Escherichia_coli|YP_026169.1			S. pombe	PomBase=SPBC336.01	UniProtKB=Q9USU3	E. coli	KEGG id=b0962	UniProtKB=P15038	PTHR11070	O	LUCA
Schizosaccharomyces_pombe|NP_595495.1	Escherichia_coli|NP_418099.1			S. pombe	PomBase=SPAC1071.12c	UniProtKB=P41893	E. coli	KEGG id=b0982	UniProtKB=P0ACZ2	PTHR11717	O	LUCA
Schizosaccharomyces_pombe|NP_588348.1	Escherichia_coli|NP_417884.1			S. pombe	PomBase=SPAC1071.11	UniProtKB=Q9UTQ4	E. coli	KEGG id=b1007	UniProtKB=P75893	PTHR30466	LDO	LUCA
Schizosaccharomyces_pombe|NP_592912.2	Escherichia_coli|NP_417775.1			S. pombe	PomBase=SPAC1039.10	UniProtKB=Q9UR06	E. coli	KEGG id=b1010	UniProtKB=P0AFQ5	PTHR11803	O	LUCA
Schizosaccharomyces_pombe|NP_595062.1	Escherichia_coli|NP_415184.1			S. pombe	PomBase=SPBC2G2.04c	UniProtKB=O43003	E. coli	KEGG id=b1010	UniProtKB=P0AFQ5	PTHR11803	O	LUCA
Schizosaccharomyces_pombe|NP_594542.1	Escherichia_coli|NP_418065.1			S. pombe	PomBase=SPBC24C6.04	UniProtKB=O74766	E. coli	KEGG id=b1014	UniProtKB=P09546	PTHR42862	LDO	LUCA
Schizosaccharomyces_pombe|NP_596146.1	Escherichia_coli|NP_416225.1			S. pombe	PomBase=SPACUNK4.10	UniProtKB=O14075	E. coli	KEGG id=b1033	UniProtKB=P75913	PTHR10996	O	LUCA
Schizosaccharomyces_pombe|NP_594991.2	Escherichia_coli|NP_415044.4			S. pombe	PomBase=SPBC1773.17c	UniProtKB=O94574	E. coli	KEGG id=b1033	UniProtKB=P75913	PTHR10996	O	LUCA
Schizosaccharomyces_pombe|NP_592987.1	Escherichia_coli|NP_415729.1			S. pombe	PomBase=SPAC16.03c	UniProtKB=Q9UTI0	E. coli	KEGG id=b1062	UniProtKB=P05020	PTHR43137	LDO	LUCA
Schizosaccharomyces_pombe|NP_592818.1	Escherichia_coli|NP_417500.1			S. pombe	PomBase=SPAC26H5.09c	UniProtKB=O13991	E. coli	KEGG id=b1068	UniProtKB=P75931	PTHR43708	O	LUCA
Schizosaccharomyces_pombe|NP_001342845.1	Escherichia_coli|NP_416815.1			S. pombe	PomBase=SPBC115.03	UniProtKB=O42896	E. coli	KEGG id=b1068	UniProtKB=P75931	PTHR43708	O	LUCA
Schizosaccharomyces_pombe|NP_001342888.1	Escherichia_coli|NP_416995.1			S. pombe	PomBase=SPAC3G6.03c	UniProtKB=O14141	E. coli	KEGG id=b1087	UniProtKB=P0A729	PTHR43213	O	LUCA
Schizosaccharomyces_pombe|NP_595622.1	Escherichia_coli|NP_416525.1			S. pombe	PomBase=SPAC11G7.05c	UniProtKB=O13698	E. coli	KEGG id=b1092	UniProtKB=P0AAI9	PTHR42681	O	LUCA
Schizosaccharomyces_pombe|NP_001342936.1	Escherichia_coli|NP_416518.2			S. pombe	PomBase=SPAC22A12.17c	UniProtKB=O13908	E. coli	KEGG id=b1093	UniProtKB=P0AEK2	PTHR42760	O	LUCA
Schizosaccharomyces_pombe|NP_592942.1	Escherichia_coli|NP_415275.1			S. pombe	PomBase=SPAC3G9.02	UniProtKB=O42866	E. coli	KEGG id=b1093	UniProtKB=P0AEK2	PTHR42760	O	LUCA
Schizosaccharomyces_pombe|NP_595028.1	Escherichia_coli|NP_416687.1			S. pombe	PomBase=SPAC8E11.10	UniProtKB=Q9Y6Z9	E. coli	KEGG id=b1093	UniProtKB=P0AEK2	PTHR42760	O	LUCA
Schizosaccharomyces_pombe|NP_593525.1	Escherichia_coli|NP_416899.1			S. pombe	PomBase=SPCC1739.08c	UniProtKB=O74470	E. coli	KEGG id=b1093	UniProtKB=P0AEK2	PTHR42760	O	LUCA
Schizosaccharomyces_pombe|NP_593326.1	Escherichia_coli|NP_416969.1			S. pombe	PomBase=SPAC4H3.09	UniProtKB=Q10217	E. coli	KEGG id=b1094	UniProtKB=P0A6A8	PTHR20863	O	LUCA
Schizosaccharomyces_pombe|NP_593101.2	Escherichia_coli|NP_418414.1			S. pombe	PomBase=SPBC887.13c	UniProtKB=O94297	E. coli	KEGG id=b1095	UniProtKB=P0AAI5	PTHR11712	O	LUCA
Schizosaccharomyces_pombe|NP_593090.1	Escherichia_coli|NP_415347.1			S. pombe	PomBase=SPBC19G7.02	UniProtKB=O42951	E. coli	KEGG id=b1096	UniProtKB=P28305	PTHR42743	O	LUCA
Schizosaccharomyces_pombe|NP_594205.1	Escherichia_coli|NP_416410.1			S. pombe	PomBase=SPCC70.07c	UniProtKB=P36590	E. coli	KEGG id=b1098	UniProtKB=P0A720	PTHR10344	O	LUCA
Schizosaccharomyces_pombe|NP_594811.1	Escherichia_coli|NP_417395.1			S. pombe	PomBase=SPAC1687.03c	UniProtKB=O94449	E. coli	KEGG id=b1099	UniProtKB=P28631	PTHR11669	O	LUCA
Schizosaccharomyces_pombe|NP_596011.1	Escherichia_coli|NP_418185.1			S. pombe	PomBase=SPAC23D3.02	UniProtKB=Q09843	E. coli	KEGG id=b1099	UniProtKB=P28631	PTHR11669	O	LUCA
Schizosaccharomyces_pombe|NP_596542.1	Escherichia_coli|NP_418448.1			S. pombe	PomBase=SPAC27E2.10c	UniProtKB=O14003	E. coli	KEGG id=b1099	UniProtKB=P28631	PTHR11669	O	LUCA
Schizosaccharomyces_pombe|NP_596066.1	Escherichia_coli|YP_026188.1			S. pombe	PomBase=SPBC83.14c	UniProtKB=O94697	E. coli	KEGG id=b1099	UniProtKB=P28631	PTHR11669	O	LUCA
Schizosaccharomyces_pombe|NP_593144.1	Escherichia_coli|NP_418162.1			S. pombe	PomBase=SPAC3A11.07	UniProtKB=O14121	E. coli	KEGG id=b1109	UniProtKB=P00393	PTHR43706	O	LUCA
Schizosaccharomyces_pombe|NP_596331.1	Escherichia_coli|NP_415255.1			S. pombe	PomBase=SPBC947.15c	UniProtKB=O43090	E. coli	KEGG id=b1109	UniProtKB=P00393	PTHR43706	O	LUCA
Schizosaccharomyces_pombe|NP_594333.1	Escherichia_coli|NP_415427.1			S. pombe	PomBase=SPAC20H4.04	UniProtKB=Q9HE09	E. coli	KEGG id=b1114	UniProtKB=P30958	PTHR14025	O	LUCA
Schizosaccharomyces_pombe|NP_594582.1	Escherichia_coli|NP_418045.4			S. pombe	PomBase=SPAC9.05	UniProtKB=Q9UT23	E. coli	KEGG id=b1114	UniProtKB=P30958	PTHR14025	O	LUCA
Schizosaccharomyces_pombe|NP_596437.2	Escherichia_coli|NP_415062.1			S. pombe	PomBase=SPBC16D10.07c	UniProtKB=O94640	E. coli	KEGG id=b1120	UniProtKB=P75960	PTHR48252	O	LUCA
Schizosaccharomyces_pombe|NP_596512.2	Escherichia_coli|NP_414668.1			S. pombe	PomBase=SPCC132.02	UniProtKB=Q9USN7	E. coli	KEGG id=b1120	UniProtKB=P75960	PTHR48252	O	LUCA
Schizosaccharomyces_pombe|NP_595135.1	Escherichia_coli|NP_417637.1			S. pombe	PomBase=SPAC23H4.04	UniProtKB=O13947	E. coli	KEGG id=b1133	UniProtKB=P25745	PTHR11933	LDO	LUCA
Schizosaccharomyces_pombe|NP_594466.2	Escherichia_coli|NP_415413.1			S. pombe	PomBase=SPBC21C3.09c	UniProtKB=Q9P7L4	E. coli	KEGG id=b1180	UniProtKB=P76004	PTHR11820	O	LUCA
Schizosaccharomyces_pombe|NP_595063.1	Escherichia_coli|NP_418660.1			S. pombe	PomBase=SPCC553.07c	UniProtKB=O74944	E. coli	KEGG id=b1184	UniProtKB=P04152	PTHR11076	O	LUCA
Schizosaccharomyces_pombe|NP_594161.1	Escherichia_coli|NP_417319.1			S. pombe	PomBase=SPAC1F5.03c	UniProtKB=Q10058	E. coli	KEGG id=b1189	UniProtKB=P0A6J5	PTHR13847	O	LUCA
Schizosaccharomyces_pombe|NP_594510.1	Escherichia_coli|NP_418600.4			S. pombe	PomBase=SPBC359.02	UniProtKB=Q9P5N3	E. coli	KEGG id=b1190	UniProtKB=P29012	PTHR30511	O	LUCA
Schizosaccharomyces_pombe|NP_588194.1	Escherichia_coli|NP_418588.1			S. pombe	PomBase=SPCC965.08c	UniProtKB=O59828	E. coli	KEGG id=b1190	UniProtKB=P29012	PTHR30511	LDO	LUCA
Schizosaccharomyces_pombe|NP_594284.1	Escherichia_coli|NP_415103.1			S. pombe	PomBase=SPAC27E2.03c	UniProtKB=O13998	E. coli	KEGG id=b1203	UniProtKB=P0ABU2	PTHR23305	O	LUCA
Schizosaccharomyces_pombe|NP_001343001.1	Escherichia_coli|NP_418028.1			S. pombe	PomBase=SPACUNK4.13c	UniProtKB=O14078	E. coli	KEGG id=b1203	UniProtKB=P0ABU2	PTHR23305	O	LUCA
Schizosaccharomyces_pombe|NP_595120.1	Escherichia_coli|NP_418688.1			S. pombe	PomBase=SPBC428.15	UniProtKB=O94362	E. coli	KEGG id=b1203	UniProtKB=P0ABU2	PTHR23305	O	LUCA
Schizosaccharomyces_pombe|NP_594230.1	Escherichia_coli|NP_415257.1			S. pombe	PomBase=SPBC2D10.15c	UniProtKB=O74806	E. coli	KEGG id=b1204	UniProtKB=P0A7D1	PTHR17224	LDO	LUCA
Schizosaccharomyces_pombe|NP_594672.1	Escherichia_coli|NP_417770.1			S. pombe	PomBase=SPAC4A8.14	UniProtKB=P41831	E. coli	KEGG id=b1207	UniProtKB=P0A717	PTHR10210	O	LUCA
Schizosaccharomyces_pombe|NP_001342852.1	Escherichia_coli|NP_415721.1			S. pombe	PomBase=SPBC3D6.06c	UniProtKB=P87171	E. coli	KEGG id=b1207	UniProtKB=P0A717	PTHR10210	O	LUCA
Schizosaccharomyces_pombe|NP_587767.2	Escherichia_coli|NP_414766.1			S. pombe	PomBase=SPCC1620.06c	UniProtKB=O94413	E. coli	KEGG id=b1207	UniProtKB=P0A717	PTHR10210	O	LUCA
Schizosaccharomyces_pombe|NP_595892.1	Escherichia_coli|NP_418553.1			S. pombe	PomBase=SPAC2F7.17	UniProtKB=Q09691	E. coli	KEGG id=b1211	UniProtKB=P0A7I0	PTHR43804	LDO	LUCA
Schizosaccharomyces_pombe|NP_588209.1	Escherichia_coli|NP_417101.1			S. pombe	PomBase=SPAC29B12.05c	UniProtKB=O14028	E. coli	KEGG id=b1212	UniProtKB=P0ACC1	PTHR18895	LDO	LUCA
Schizosaccharomyces_pombe|NP_001342887.1	Escherichia_coli|NP_417703.1			S. pombe	PomBase=SPAC1786.01c	UniProtKB=O14115	E. coli	KEGG id=b1234	UniProtKB=P0AFR0	PTHR14226	O	LUCA
Schizosaccharomyces_pombe|NP_592817.1	Escherichia_coli|NP_416167.1			S. pombe	PomBase=SPAC1A6.05c	UniProtKB=Q9Y827	E. coli	KEGG id=b1234	UniProtKB=P0AFR0	PTHR14226	O	LUCA
Schizosaccharomyces_pombe|NP_596227.1	Escherichia_coli|NP_417778.1			S. pombe	PomBase=SPCC1450.16c	UniProtKB=Q9Y7P3	E. coli	KEGG id=b1234	UniProtKB=P0AFR0	PTHR14226	O	LUCA
Schizosaccharomyces_pombe|NP_587942.1	Escherichia_coli|NP_414645.1			S. pombe	PomBase=SPCC4B3.04c	UniProtKB=Q9USJ4	E. coli	KEGG id=b1234	UniProtKB=P0AFR0	PTHR14226	O	LUCA
Schizosaccharomyces_pombe|NP_592967.1	Escherichia_coli|NP_417024.1			S. pombe	PomBase=SPAC1834.08	UniProtKB=Q9P7Q7	E. coli	KEGG id=b0993	UniProtKB=P39453	PTHR43719	O	LUCA
Schizosaccharomyces_pombe|NP_593457.1	Escherichia_coli|NP_417904.1			S. pombe	PomBase=SPAC27E2.09	UniProtKB=O14002	E. coli	KEGG id=b0993	UniProtKB=P39453	PTHR43719	LDO	LUCA
Schizosaccharomyces_pombe|NP_592787.1	Escherichia_coli|NP_415718.6			S. pombe	PomBase=SPBC11B10.05c	UniProtKB=O13601	E. coli	KEGG id=b1000	UniProtKB=P36659	PTHR43096	O	LUCA
Schizosaccharomyces_pombe|NP_594626.1	Escherichia_coli|NP_416616.4			S. pombe	PomBase=SPCC4G3.14	UniProtKB=P87239	E. coli	KEGG id=b1000	UniProtKB=P36659	PTHR43096	LDO	LUCA
Schizosaccharomyces_pombe|NP_593691.1	Escherichia_coli|NP_418393.1			S. pombe	PomBase=SPAC4D7.04c	UniProtKB=O14171	E. coli	KEGG id=b0174	UniProtKB=P60472	PTHR10291	O	LUCA
Schizosaccharomyces_pombe|NP_595692.1	Escherichia_coli|NP_417400.1			S. pombe	PomBase=SPAC17C9.06	UniProtKB=Q10478	E. coli	KEGG id=b0177	UniProtKB=P0A940	PTHR12815	O	LUCA
Schizosaccharomyces_pombe|NP_593530.2	Escherichia_coli|NP_415252.1			S. pombe	PomBase=SPAC4G9.02	UniProtKB=Q10236	E. coli	KEGG id=b0183	UniProtKB=P10442	PTHR10954	O	LUCA
Schizosaccharomyces_pombe|NP_595070.1	Escherichia_coli|NP_415141.1			S. pombe	PomBase=SPAC12B10.08c	UniProtKB=Q10441	E. coli	KEGG id=b0188	UniProtKB=P52097	PTHR43033	LDO	LUCA
Schizosaccharomyces_pombe|NP_595590.1	Escherichia_coli|YP_026271.1			S. pombe	PomBase=SPBC24C6.03	UniProtKB=O74765	E. coli	KEGG id=b0194	UniProtKB=P16659	PTHR42753	LDO	LUCA
Schizosaccharomyces_pombe|NP_588288.2	Escherichia_coli|NP_414696.1			S. pombe	PomBase=SPAC2F3.05c	UniProtKB=O14088	E. coli	KEGG id=b0207	UniProtKB=P30863	PTHR43827	LDO	LUCA
Schizosaccharomyces_pombe|NP_592822.1	Escherichia_coli|NP_414676.1			S. pombe	PomBase=SPBC3B9.04	UniProtKB=O43033	E. coli	KEGG id=b0210	UniProtKB=P30866	PTHR42912	O	LUCA
Schizosaccharomyces_pombe|NP_593917.1	Escherichia_coli|NP_414903.4			S. pombe	PomBase=SPCC553.07c	UniProtKB=O74944	E. coli	KEGG id=b0231	UniProtKB=Q47155	PTHR11076	LDO	LUCA
Schizosaccharomyces_pombe|NP_594305.1	Escherichia_coli|NP_417304.1			S. pombe	PomBase=SPAC2F7.17	UniProtKB=Q09691	E. coli	KEGG id=b0236	UniProtKB=P28369	PTHR43804	O	LUCA
Schizosaccharomyces_pombe|NP_593777.1	Escherichia_coli|NP_415777.1			S. pombe	PomBase=SPAC17H9.13c	UniProtKB=O13810	E. coli	KEGG id=b0242	UniProtKB=P0A7B5	PTHR43654	LDO	LUCA
Schizosaccharomyces_pombe|NP_594950.1	Escherichia_coli|NP_417650.1			S. pombe	PomBase=SPAC821.11	UniProtKB=Q9UT44	E. coli	KEGG id=b0243	UniProtKB=P07004	PTHR11063	LDO	LUCA
Schizosaccharomyces_pombe|NP_593496.1	Escherichia_coli|NP_414658.1			S. pombe	PomBase=SPAC222.05c	UniProtKB=Q9UTE7	E. coli	KEGG id=b0253	UniProtKB=P75678	PTHR42714	O	LUCA
Schizosaccharomyces_pombe|NP_588333.1	Escherichia_coli|NP_416479.1			S. pombe	PomBase=SPBC4C3.03	UniProtKB=O43056	E. coli	KEGG id=b0003	UniProtKB=P00547	PTHR20861	LDO	LUCA
Schizosaccharomyces_pombe|NP_596237.1	Escherichia_coli|NP_418279.1			S. pombe	PomBase=SPAC9E9.06c	UniProtKB=Q42598	E. coli	KEGG id=b0004	UniProtKB=P00934	PTHR42690	LDO	LUCA
Schizosaccharomyces_pombe|NP_592857.1	Escherichia_coli|NP_417013.1			S. pombe	PomBase=SPAC13G7.02c	UniProtKB=Q10265	E. coli	KEGG id=b0014	UniProtKB=P0A6Y8	PTHR19375	O	LUCA
Schizosaccharomyces_pombe|NP_593270.1	Escherichia_coli|NP_418760.1			S. pombe	PomBase=SPAC1F5.06	UniProtKB=Q10061	E. coli	KEGG id=b0014	UniProtKB=P0A6Y8	PTHR19375	O	LUCA
Schizosaccharomyces_pombe|NP_594085.1	Escherichia_coli|NP_417843.1			S. pombe	PomBase=SPAC22A12.15c	UniProtKB=P36604	E. coli	KEGG id=b0014	UniProtKB=P0A6Y8	PTHR19375	O	LUCA
Schizosaccharomyces_pombe|NP_596124.1	Escherichia_coli|NP_414602.1			S. pombe	PomBase=SPAC57A7.12	UniProtKB=P87142	E. coli	KEGG id=b0014	UniProtKB=P0A6Y8	PTHR19375	O	LUCA
Schizosaccharomyces_pombe|NP_001342717.1	Escherichia_coli|NP_415200.1			S. pombe	PomBase=SPAC664.11	UniProtKB=P22774	E. coli	KEGG id=b0014	UniProtKB=P0A6Y8	PTHR19375	LDO	LUCA
Schizosaccharomyces_pombe|NP_595609.1	Escherichia_coli|NP_417029.4			S. pombe	PomBase=SPBC1709.05	UniProtKB=Q10284	E. coli	KEGG id=b0014	UniProtKB=P0A6Y8	PTHR19375	O	LUCA
Schizosaccharomyces_pombe|NP_593241.1	Escherichia_coli|NP_415717.1			S. pombe	PomBase=SPCC1739.13	UniProtKB=O59855	E. coli	KEGG id=b0014	UniProtKB=P0A6Y8	PTHR19375	O	LUCA
Schizosaccharomyces_pombe|NP_588239.2	Escherichia_coli|NP_416735.1			S. pombe	PomBase=SPBC11B10.05c	UniProtKB=O13601	E. coli	KEGG id=b0015	UniProtKB=P08622	PTHR43096	O	LUCA
Schizosaccharomyces_pombe|NP_595006.1	Escherichia_coli|NP_416641.1			S. pombe	PomBase=SPCC4G3.14	UniProtKB=P87239	E. coli	KEGG id=b0015	UniProtKB=P08622	PTHR43096	O	LUCA
Schizosaccharomyces_pombe|NP_595382.1	Escherichia_coli|YP_025294.2			S. pombe	PomBase=SPCC18.16c	UniProtKB=O74866	E. coli	KEGG id=b0025	UniProtKB=P0AG40	PTHR22749	LDO	LUCA
Schizosaccharomyces_pombe|NP_594388.1	Escherichia_coli|NP_418074.1			S. pombe	PomBase=SPCC1672.05c	UniProtKB=O14055	E. coli	KEGG id=b0026	UniProtKB=P00956	PTHR42765	O	LUCA
Schizosaccharomyces_pombe|NP_593296.1	Escherichia_coli|YP_026170.1			S. pombe	PomBase=SPCC18B5.08c	UniProtKB=Q9USL3	E. coli	KEGG id=b0026	UniProtKB=P00956	PTHR42765	LDO	LUCA
Schizosaccharomyces_pombe|NP_595060.1	Escherichia_coli|NP_416636.1			S. pombe	PomBase=SPBC1347.02	UniProtKB=O74191	E. coli	KEGG id=b0028	UniProtKB=P0AEM0	PTHR43811	O	LUCA
Schizosaccharomyces_pombe|NP_595805.1	Escherichia_coli|YP_026241.1			S. pombe	PomBase=SPAC17G8.02	UniProtKB=Q10314	E. coli	KEGG id=b0030	UniProtKB=P22564	PTHR12304	O	LUCA
Schizosaccharomyces_pombe|NP_593344.2	Escherichia_coli|NP_416366.1			S. pombe	PomBase=SPBC1683.06c	UniProtKB=Q9P6J4	E. coli	KEGG id=b0030	UniProtKB=P22564	PTHR12304	O	LUCA
Schizosaccharomyces_pombe|NP_595886.1	Escherichia_coli|NP_416524.1			S. pombe	PomBase=SPBC800.11	UniProtKB=Q9HGL1	E. coli	KEGG id=b0030	UniProtKB=P22564	PTHR12304	O	LUCA
Schizosaccharomyces_pombe|NP_592890.1	Escherichia_coli|NP_417764.1			S. pombe	PomBase=SPBC56F2.09c	UniProtKB=O60060	E. coli	KEGG id=b0032	UniProtKB=P0A6F1	PTHR11405	LDO	LUCA
Schizosaccharomyces_pombe|NP_588027.1	Escherichia_coli|NP_418434.1			S. pombe	PomBase=SPAC22G7.06c	UniProtKB=Q09794	E. coli	KEGG id=b0033	UniProtKB=P00968	PTHR11405	LDO	LUCA
Schizosaccharomyces_pombe|NP_596708.1	Escherichia_coli|NP_414573.1			S. pombe	PomBase=SPBC215.08c	UniProtKB=O94313	E. coli	KEGG id=b0033	UniProtKB=P00968	PTHR11405	O	LUCA
Schizosaccharomyces_pombe|NP_593640.1	Escherichia_coli|NP_417177.1			S. pombe	PomBase=SPCC1223.08c	UniProtKB=P36591	E. coli	KEGG id=b0048	UniProtKB=P0ABQ4	PTHR48069	LDO	LUCA
Schizosaccharomyces_pombe|NP_593499.2	Escherichia_coli|NP_417147.1			S. pombe	PomBase=SPBC1A4.02c	UniProtKB=P18869	E. coli	KEGG id=b0073	UniProtKB=P30125	PTHR42979	LDO	LUCA
Schizosaccharomyces_pombe|NP_595332.1	Escherichia_coli|NP_416909.1			S. pombe	PomBase=SPBP35G2.07	UniProtKB=P36620	E. coli	KEGG id=b0077	UniProtKB=P00893	PTHR18968	LDO	LUCA
Schizosaccharomyces_pombe|NP_001342702.1	Escherichia_coli|NP_418433.1			S. pombe	PomBase=SPAC1F7.08	UniProtKB=Q09920	E. coli	KEGG id=b0123	UniProtKB=P36649	PTHR11709	O	LUCA
Schizosaccharomyces_pombe|NP_594564.1	Escherichia_coli|NP_415059.1			S. pombe	PomBase=SPAPB1A10.11c	UniProtKB=Q9HDX9	E. coli	KEGG id=b0144	UniProtKB=P27305	PTHR43311	O	LUCA
Schizosaccharomyces_pombe|NP_594005.1	Escherichia_coli|NP_417845.1			S. pombe	PomBase=SPCC417.11c	UniProtKB=O94492	E. coli	KEGG id=b0154	UniProtKB=P23893	PTHR43713	LDO	LUCA
Schizosaccharomyces_pombe|NP_588184.1	Escherichia_coli|NP_416275.1			S. pombe	PomBase=SPBC19C7.11	UniProtKB=O60159	E. coli	KEGG id=b0155	UniProtKB=P37019	PTHR45711	O	LUCA
Schizosaccharomyces_pombe|NP_596119.2	Escherichia_coli|NP_416886.1			S. pombe	PomBase=SPBC887.02	UniProtKB=O94287	E. coli	KEGG id=b0155	UniProtKB=P37019	PTHR45711	LDO	LUCA
Schizosaccharomyces_pombe|NP_593985.1	Escherichia_coli|NP_415904.3			S. pombe	PomBase=SPBC3E7.10	UniProtKB=O59730	E. coli	KEGG id=b0168	UniProtKB=P0AE18	PTHR43330	O	LUCA
Schizosaccharomyces_pombe|NP_595045.1	Escherichia_coli|NP_417269.1			S. pombe	PomBase=SPAC24C9.10c	UniProtKB=O13970	E. coli	KEGG id=b0169	UniProtKB=P0A7V0	PTHR12534	LDO	LUCA
Schizosaccharomyces_pombe|NP_595772.1	Escherichia_coli|NP_415254.1			S. pombe	PomBase=SPBC800.07c	UniProtKB=Q9HGL5	E. coli	KEGG id=b0170	UniProtKB=P0A6P1	PTHR11741	LDO	LUCA
Schizosaccharomyces_pombe|NP_596705.1	Escherichia_coli|NP_418601.1			S. pombe	PomBase=SPBC1709.09	UniProtKB=O74734	E. coli	KEGG id=b0172	UniProtKB=P0A805	PTHR20982	LDO	LUCA
Schizosaccharomyces_pombe|NP_596730.1	Escherichia_coli|NP_417401.1			S. pombe	PomBase=SPAC1002.08c	UniProtKB=Q9US51	E. coli	KEGG id=b0051	UniProtKB=P06992	PTHR11727	O	LUCA
Schizosaccharomyces_pombe|NP_593512.1	Escherichia_coli|NP_417171.1			S. pombe	PomBase=SPBC336.02	UniProtKB=Q9USU2	E. coli	KEGG id=b0051	UniProtKB=P06992	PTHR11727	LDO	LUCA
Schizosaccharomyces_pombe|NP_593799.1	Escherichia_coli|NP_415391.1			S. pombe	PomBase=SPAC18B11.02c	UniProtKB=Q09709	E. coli	KEGG id=b0058	UniProtKB=P0AA37	PTHR21600	O	LUCA
Schizosaccharomyces_pombe|NP_596699.2	Escherichia_coli|NP_418586.4			S. pombe	PomBase=SPAC4G9.10	UniProtKB=P31317	E. coli	KEGG id=b0273	UniProtKB=P06960	PTHR45753	O	LUCA
Schizosaccharomyces_pombe|NP_596757.1	Escherichia_coli|NP_415779.1			S. pombe	PomBase=SPAC16E8.17c	UniProtKB=O13750	E. coli	KEGG id=b0320	UniProtKB=P77187	PTHR11117	O	LUCA
Schizosaccharomyces_pombe|NP_593138.1	Escherichia_coli|NP_414940.1			S. pombe	PomBase=SPBP8B7.05c	UniProtKB=O94255	E. coli	KEGG id=b0339	UniProtKB=P0ABE9	PTHR11002	O	LUCA
Schizosaccharomyces_pombe|NP_588344.1	Escherichia_coli|NP_417213.1			S. pombe	PomBase=SPBC1539.07c	UniProtKB=P78870	E. coli	KEGG id=b0356	UniProtKB=P25437	PTHR43880	O	LUCA
Schizosaccharomyces_pombe|NP_594673.1	Escherichia_coli|NP_417389.1			S. pombe	PomBase=SPCC13B11.04c	UniProtKB=O74540	E. coli	KEGG id=b0356	UniProtKB=P25437	PTHR43880	LDO	LUCA
Schizosaccharomyces_pombe|NP_594469.1	Escherichia_coli|YP_026269.1			S. pombe	PomBase=SPAPB2B4.01c	UniProtKB=Q9HDW9	E. coli	KEGG id=b0364	UniProtKB=P71311	PTHR12993	LDO	LUCA
Schizosaccharomyces_pombe|NP_595095.1	Escherichia_coli|NP_416533.1			S. pombe	PomBase=SPBC460.04c	UniProtKB=B5BP48	E. coli	KEGG id=b0368	UniProtKB=P37610	PTHR30468	LDO	LUCA
Schizosaccharomyces_pombe|NP_594957.1	Escherichia_coli|NP_414716.1			S. pombe	PomBase=SPAC1805.06c	UniProtKB=P78974	E. coli	KEGG id=b0369	UniProtKB=P0ACB2	PTHR11458	O	LUCA
Schizosaccharomyces_pombe|NP_594889.1	Escherichia_coli|NP_415276.1			S. pombe	PomBase=SPBC14F5.13c	UniProtKB=O60109	E. coli	KEGG id=b0383	UniProtKB=P00634	PTHR11596	LDO	LUCA
Schizosaccharomyces_pombe|NP_593248.2	Escherichia_coli|NP_416241.1			S. pombe	PomBase=SPAC1039.09	UniProtKB=P40901	E. coli	KEGG id=b0402	UniProtKB=P0AAE2	PTHR43341	O	LUCA
Schizosaccharomyces_pombe|NP_593759.1	Escherichia_coli|NP_416880.1			S. pombe	PomBase=SPAC869.10c	UniProtKB=Q9URZ3	E. coli	KEGG id=b0402	UniProtKB=P0AAE2	PTHR43341	O	LUCA
Schizosaccharomyces_pombe|NP_593999.1	Escherichia_coli|NP_418062.1			S. pombe	PomBase=SPAC869.11	UniProtKB=Q9URZ4	E. coli	KEGG id=b0402	UniProtKB=P0AAE2	PTHR43341	O	LUCA
Schizosaccharomyces_pombe|NP_588024.1	Escherichia_coli|NP_418354.1			S. pombe	PomBase=SPAP7G5.06	UniProtKB=Q9P768	E. coli	KEGG id=b0402	UniProtKB=P0AAE2	PTHR43341	O	LUCA
Schizosaccharomyces_pombe|NP_588433.1	Escherichia_coli|NP_416154.1			S. pombe	PomBase=SPBC1652.02	UniProtKB=Q92367	E. coli	KEGG id=b0402	UniProtKB=P0AAE2	PTHR43341	O	LUCA
Schizosaccharomyces_pombe|NP_593651.1	Escherichia_coli|NP_418380.4			S. pombe	PomBase=SPBC19F8.06c	UniProtKB=O60170	E. coli	KEGG id=b0402	UniProtKB=P0AAE2	PTHR43341	O	LUCA
Schizosaccharomyces_pombe|NP_594365.1	Escherichia_coli|NP_415006.1			S. pombe	PomBase=SPBC359.01	UniProtKB=Q9P5N4	E. coli	KEGG id=b0402	UniProtKB=P0AAE2	PTHR43341	O	LUCA
Schizosaccharomyces_pombe|NP_001342756.1	Escherichia_coli|NP_416543.1			S. pombe	PomBase=SPBC359.03c	UniProtKB=Q9P5N2	E. coli	KEGG id=b0402	UniProtKB=P0AAE2	PTHR43341	O	LUCA
Schizosaccharomyces_pombe|NP_596859.1	Escherichia_coli|NP_415278.1			S. pombe	PomBase=SPBC460.01c	UniProtKB=B5BP45	E. coli	KEGG id=b0402	UniProtKB=P0AAE2	PTHR43341	O	LUCA
Schizosaccharomyces_pombe|NP_593504.1	Escherichia_coli|NP_416749.4			S. pombe	PomBase=SPBPB2B2.01	UniProtKB=Q9HDV2	E. coli	KEGG id=b0402	UniProtKB=P0AAE2	PTHR43341	O	LUCA
Schizosaccharomyces_pombe|NP_593994.1	Escherichia_coli|NP_415966.6			S. pombe	PomBase=SPCC777.04	UniProtKB=O74543	E. coli	KEGG id=b0402	UniProtKB=P0AAE2	PTHR43341	O	LUCA
Schizosaccharomyces_pombe|NP_593055.1	Escherichia_coli|NP_414574.1			S. pombe	PomBase=SPCC965.11c	UniProtKB=O59831	E. coli	KEGG id=b0402	UniProtKB=P0AAE2	PTHR43341	O	LUCA
Schizosaccharomyces_pombe|NP_595829.1	Escherichia_coli|NP_415017.1			S. pombe	PomBase=SPCPB1C11.02	UniProtKB=Q9C0V0	E. coli	KEGG id=b0402	UniProtKB=P0AAE2	PTHR43341	O	LUCA
Schizosaccharomyces_pombe|NP_594637.1	Escherichia_coli|NP_417384.1			S. pombe	PomBase=SPBC409.13	UniProtKB=Q9UUB1	E. coli	KEGG id=b0415	UniProtKB=P61714	PTHR21058	LDO	LUCA
Schizosaccharomyces_pombe|NP_594563.1	Escherichia_coli|NP_418640.1			S. pombe	PomBase=SPBC365.02c	UniProtKB=Q9Y7Y4	E. coli	KEGG id=b0428	UniProtKB=P0AEA5	PTHR43448	LDO	LUCA
Schizosaccharomyces_pombe|NP_596797.1	Escherichia_coli|NP_417645.1			S. pombe	PomBase=SPAC15A10.01	UniProtKB=O14286	E. coli	KEGG id=b0448	UniProtKB=P77265	PTHR24221	O	LUCA
Schizosaccharomyces_pombe|NP_596494.2	Escherichia_coli|NP_416529.1			S. pombe	PomBase=SPBC25B2.02c	UniProtKB=P78966	E. coli	KEGG id=b0448	UniProtKB=P77265	PTHR24221	O	LUCA
Schizosaccharomyces_pombe|NP_596286.1	Escherichia_coli|YP_026280.1			S. pombe	PomBase=SPBC9B6.09c	UniProtKB=Q9Y7M7	E. coli	KEGG id=b0448	UniProtKB=P77265	PTHR24221	O	LUCA
Schizosaccharomyces_pombe|NP_594718.1	Escherichia_coli|NP_417230.1			S. pombe	PomBase=SPCC663.03	UniProtKB=P36619	E. coli	KEGG id=b0448	UniProtKB=P77265	PTHR24221	O	LUCA
Schizosaccharomyces_pombe|NP_596245.1	Escherichia_coli|NP_418772.4			S. pombe	PomBase=SPCC737.09c	UniProtKB=Q02592	E. coli	KEGG id=b0448	UniProtKB=P77265	PTHR24221	O	LUCA
Schizosaccharomyces_pombe|NP_595768.1	Escherichia_coli|NP_418805.1			S. pombe	PomBase=SPAC15A10.01	UniProtKB=O14286	E. coli	KEGG id=b0449	UniProtKB=P0AAG5	PTHR24221	O	LUCA
Schizosaccharomyces_pombe|NP_595481.1	Escherichia_coli|NP_415448.1			S. pombe	PomBase=SPBC25B2.02c	UniProtKB=P78966	E. coli	KEGG id=b0449	UniProtKB=P0AAG5	PTHR24221	O	LUCA
Schizosaccharomyces_pombe|NP_596641.1	Escherichia_coli|NP_418220.1			S. pombe	PomBase=SPBC9B6.09c	UniProtKB=Q9Y7M7	E. coli	KEGG id=b0449	UniProtKB=P0AAG5	PTHR24221	O	LUCA
Schizosaccharomyces_pombe|NP_594374.1	Escherichia_coli|NP_415281.1			S. pombe	PomBase=SPCC663.03	UniProtKB=P36619	E. coli	KEGG id=b0449	UniProtKB=P0AAG5	PTHR24221	O	LUCA
Schizosaccharomyces_pombe|NP_596318.1	Escherichia_coli|NP_414543.1			S. pombe	PomBase=SPCC737.09c	UniProtKB=Q02592	E. coli	KEGG id=b0449	UniProtKB=P0AAG5	PTHR24221	O	LUCA
Schizosaccharomyces_pombe|NP_594004.1	Escherichia_coli|NP_416314.1			S. pombe	PomBase=SPAC2E1P3.02c	UniProtKB=Q9P7F3	E. coli	KEGG id=b0451	UniProtKB=P69681	PTHR43029	O	LUCA
Schizosaccharomyces_pombe|NP_595799.2	Escherichia_coli|NP_418584.1			S. pombe	PomBase=SPAC664.14	UniProtKB=Q9US00	E. coli	KEGG id=b0451	UniProtKB=P69681	PTHR43029	O	LUCA
Schizosaccharomyces_pombe|NP_595472.2	Escherichia_coli|NP_417799.1			S. pombe	PomBase=SPCPB1C11.01	UniProtKB=Q9C0V1	E. coli	KEGG id=b0451	UniProtKB=P69681	PTHR43029	LDO	LUCA
Schizosaccharomyces_pombe|NP_001018179.1	Escherichia_coli|YP_026260.1			S. pombe	PomBase=SPAC1250.04c	UniProtKB=Q9UTN9	E. coli	KEGG id=b0454	UniProtKB=P0AFP2	PTHR42942	LDO	LUCA
Schizosaccharomyces_pombe|NP_595276.1	Escherichia_coli|NP_417654.1			S. pombe	PomBase=SPAC1687.03c	UniProtKB=O94449	E. coli	KEGG id=b0470	UniProtKB=P06710	PTHR11669	O	LUCA
Schizosaccharomyces_pombe|NP_593990.2	Escherichia_coli|NP_417412.1			S. pombe	PomBase=SPAC23D3.02	UniProtKB=Q09843	E. coli	KEGG id=b0470	UniProtKB=P06710	PTHR11669	O	LUCA
Schizosaccharomyces_pombe|NP_595420.2	Escherichia_coli|NP_417644.4			S. pombe	PomBase=SPAC27E2.10c	UniProtKB=O14003	E. coli	KEGG id=b0470	UniProtKB=P06710	PTHR11669	O	LUCA
Schizosaccharomyces_pombe|NP_594836.2	Escherichia_coli|NP_417020.1			S. pombe	PomBase=SPBC83.14c	UniProtKB=O94697	E. coli	KEGG id=b0470	UniProtKB=P06710	PTHR11669	O	LUCA
Schizosaccharomyces_pombe|NP_593996.1	Escherichia_coli|NP_418113.1			S. pombe	PomBase=SPAC926.04c	UniProtKB=P41887	E. coli	KEGG id=b0473	UniProtKB=P0A6Z3	PTHR11528	O	LUCA
Schizosaccharomyces_pombe|NP_001342714.1	Escherichia_coli|NP_415161.1			S. pombe	PomBase=SPAC4G9.03	UniProtKB=P33075	E. coli	KEGG id=b0474	UniProtKB=P69441	PTHR23359	O	LUCA
Schizosaccharomyces_pombe|NP_595083.2	Escherichia_coli|NP_418653.1			S. pombe	PomBase=SPCC1795.05c	UniProtKB=O59771	E. coli	KEGG id=b0474	UniProtKB=P69441	PTHR23359	LDO	LUCA
Schizosaccharomyces_pombe|NP_595702.1	Escherichia_coli|NP_417003.1			S. pombe	PomBase=SPCC320.09	UniProtKB=O59786	E. coli	KEGG id=b0475	UniProtKB=P23871	PTHR11108	LDO	LUCA
Schizosaccharomyces_pombe|NP_594345.1	Escherichia_coli|NP_415612.1			S. pombe	PomBase=SPAC1039.02	UniProtKB=Q9US39	E. coli	KEGG id=b0480	UniProtKB=P07024	PTHR11575	O	LUCA
Schizosaccharomyces_pombe|NP_587682.1	Escherichia_coli|YP_025308.1			S. pombe	PomBase=SPAC17G6.03	UniProtKB=O13781	E. coli	KEGG id=b0480	UniProtKB=P07024	PTHR11575	O	LUCA
Schizosaccharomyces_pombe|NP_593685.1	Escherichia_coli|NP_415007.1			S. pombe	PomBase=SPBPB2B2.06c	UniProtKB=Q9HDU9	E. coli	KEGG id=b0480	UniProtKB=P07024	PTHR11575	O	LUCA
Schizosaccharomyces_pombe|NP_039499.1	Escherichia_coli|NP_414965.1			S. pombe	PomBase=SPBC29A3.01	UniProtKB=O59666	E. coli	KEGG id=b0484	UniProtKB=Q59385	PTHR43520	O	LUCA
Schizosaccharomyces_pombe|NP_594078.1	Escherichia_coli|NP_416229.1			S. pombe	PomBase=SPBC16G5.07c	UniProtKB=O60121	E. coli	KEGG id=b0489	UniProtKB=P0AA53	PTHR43327	LDO	LUCA
Schizosaccharomyces_pombe|NP_593067.1	Escherichia_coli|NP_417265.1			S. pombe	PomBase=SPAC922.06	UniProtKB=Q9URX0	E. coli	KEGG id=b0493	UniProtKB=P0AFP4	PTHR43313	O	LUCA
Schizosaccharomyces_pombe|NP_595025.1	Escherichia_coli|NP_415898.1			S. pombe	PomBase=SPBC106.03	UniProtKB=Q9URV8	E. coli	KEGG id=b0493	UniProtKB=P0AFP4	PTHR43313	O	LUCA
Schizosaccharomyces_pombe|NP_588517.1	Escherichia_coli|NP_415359.4			S. pombe	PomBase=SPBP35G2.07	UniProtKB=P36620	E. coli	KEGG id=b0507	UniProtKB=P0AEP7	PTHR18968	O	LUCA
Schizosaccharomyces_pombe|NP_593035.1	Escherichia_coli|NP_414973.1			S. pombe	PomBase=SPAC1399.03	UniProtKB=Q10279	E. coli	KEGG id=b0511	UniProtKB=P75712	PTHR30618	O	LUCA
Schizosaccharomyces_pombe|NP_595857.1	Escherichia_coli|NP_416787.1			S. pombe	PomBase=SPAC29B12.14c	UniProtKB=O14035	E. coli	KEGG id=b0511	UniProtKB=P75712	PTHR30618	O	LUCA
Schizosaccharomyces_pombe|NP_596527.1	Escherichia_coli|NP_416349.2			S. pombe	PomBase=SPBC1683.05	UniProtKB=Q9P6J5	E. coli	KEGG id=b0511	UniProtKB=P75712	PTHR30618	LDO	LUCA
Schizosaccharomyces_pombe|NP_587728.1	Escherichia_coli|NP_415296.1			S. pombe	PomBase=SPAC1399.01c	UniProtKB=Q9HE12	E. coli	KEGG id=b0513	UniProtKB=P77328	PTHR42810	O	LUCA
Schizosaccharomyces_pombe|NP_594748.1	Escherichia_coli|NP_415163.2			S. pombe	PomBase=SPAC16E8.17c	UniProtKB=O13750	E. coli	KEGG id=b0518	UniProtKB=Q47208	PTHR11117	LDO	LUCA
Schizosaccharomyces_pombe|NP_596756.1	Escherichia_coli|NP_415022.1			S. pombe	PomBase=SPAC29E6.06c	UniProtKB=Q09860	E. coli	KEGG id=b0526	UniProtKB=P21888	PTHR10890	O	LUCA
Schizosaccharomyces_pombe|NP_592821.1	Escherichia_coli|NP_414675.1			S. pombe	PomBase=SPBC1711.04	UniProtKB=Q9P786	E. coli	KEGG id=b0529	UniProtKB=P24186	PTHR48099	O	LUCA
Schizosaccharomyces_pombe|NP_593317.1	Escherichia_coli|NP_415465.1			S. pombe	PomBase=SPBC2G2.08	UniProtKB=O43007	E. coli	KEGG id=b0529	UniProtKB=P24186	PTHR48099	O	LUCA
Schizosaccharomyces_pombe|NP_594829.1	Escherichia_coli|NP_414958.4			S. pombe	PomBase=SPBC839.16	UniProtKB=Q8WZJ7	E. coli	KEGG id=b0529	UniProtKB=P24186	PTHR48099	LDO	LUCA
Schizosaccharomyces_pombe|NP_588087.1	Escherichia_coli|NP_415191.1			S. pombe	PomBase=SPAC23G3.02c	UniProtKB=Q9P7T1	E. coli	KEGG id=b0586	UniProtKB=P11454	PTHR45527	O	LUCA
Schizosaccharomyces_pombe|NP_593513.1	Escherichia_coli|NP_417358.2			S. pombe	PomBase=SPAC21E11.08	UniProtKB=Q09925	E. coli	KEGG id=b0776	UniProtKB=P12998	PTHR13693	O	LUCA
Schizosaccharomyces_pombe|NP_594407.1	Escherichia_coli|NP_416617.1			S. pombe	PomBase=SPAC2F3.09	UniProtKB=O14092	E. coli	KEGG id=b0776	UniProtKB=P12998	PTHR13693	O	LUCA
Schizosaccharomyces_pombe|NP_588323.1	Escherichia_coli|NP_415780.1			S. pombe	PomBase=SPCC162.05	UniProtKB=O74421	E. coli	KEGG id=b0777	UniProtKB=P12999	PTHR43464	O	LUCA
Schizosaccharomyces_pombe|NP_588466.1	Escherichia_coli|NP_415256.1			S. pombe	PomBase=SPCC162.02c	UniProtKB=O74419	E. coli	KEGG id=b1398	UniProtKB=P76085	PTHR43439	O	LUCA
Schizosaccharomyces_pombe|NP_596787.1	Escherichia_coli|NP_417719.1			S. pombe	PomBase=SPCC5E4.05c	UniProtKB=O94305	E. coli	KEGG id=b1410	UniProtKB=P76092	PTHR11614	O	LUCA
Schizosaccharomyces_pombe|NP_588141.1	Escherichia_coli|NP_415056.1			S. pombe	PomBase=SPCC191.09c	UniProtKB=Q9Y7Q2	E. coli	KEGG id=b1454	UniProtKB=P76117	PTHR44051	O	LUCA
Schizosaccharomyces_pombe|NP_588066.1	Escherichia_coli|NP_417536.1			S. pombe	PomBase=SPCC965.07c	UniProtKB=O59827	E. coli	KEGG id=b1454	UniProtKB=P76117	PTHR44051	O	LUCA
Schizosaccharomyces_pombe|NP_592785.1	Escherichia_coli|NP_414953.2			S. pombe	PomBase=SPAC22E12.04	UniProtKB=Q10357	E. coli	KEGG id=b1646	UniProtKB=P0AGD1	PTHR10003	O	LUCA
Schizosaccharomyces_pombe|NP_595129.1	Escherichia_coli|NP_418395.1			S. pombe	PomBase=SPAC821.10c	UniProtKB=P28758	E. coli	KEGG id=b1646	UniProtKB=P0AGD1	PTHR10003	O	LUCA
Schizosaccharomyces_pombe|NP_593151.1	Escherichia_coli|NP_418188.1			S. pombe	PomBase=SPAC750.01	UniProtKB=G2TRN6	E. coli	KEGG id=b1647	UniProtKB=P76187	PTHR43364	O	LUCA
Schizosaccharomyces_pombe|NP_595079.1	Escherichia_coli|NP_415450.1			S. pombe	PomBase=SPAC977.14c	UniProtKB=Q9P7U2	E. coli	KEGG id=b1647	UniProtKB=P76187	PTHR43364	O	LUCA
Schizosaccharomyces_pombe|NP_594319.1	Escherichia_coli|NP_415251.1			S. pombe	PomBase=SPAC5H10.04	UniProtKB=Q09670	E. coli	KEGG id=b1650	UniProtKB=P77258	PTHR22893	LDO	LUCA
Schizosaccharomyces_pombe|NP_594785.1	Escherichia_coli|NP_416993.2			S. pombe	PomBase=SPAC5H10.10	UniProtKB=Q09671	E. coli	KEGG id=b1650	UniProtKB=P77258	PTHR22893	O	LUCA
Schizosaccharomyces_pombe|NP_593729.1	Escherichia_coli|YP_026248.1			S. pombe	PomBase=SPAC25B8.12c	UniProtKB=Q9UTA6	E. coli	KEGG id=b1955	UniProtKB=P76329	PTHR10000	O	LUCA
Schizosaccharomyces_pombe|NP_595342.1	Escherichia_coli|YP_026183.1			S. pombe	PomBase=SPBC215.10	UniProtKB=O94314	E. coli	KEGG id=b1955	UniProtKB=P76329	PTHR10000	LDO	LUCA
Schizosaccharomyces_pombe|NP_592832.2	Escherichia_coli|NP_417379.1			S. pombe	PomBase=SPCC285.04	UniProtKB=O74492	E. coli	KEGG id=b1970	UniProtKB=P76341	PTHR10395	LDO	LUCA
Schizosaccharomyces_pombe|NP_001342781.1	Escherichia_coli|NP_414601.1			S. pombe	PomBase=SPBC2A9.02	UniProtKB=Q9Y7K4	E. coli	KEGG id=b2016	UniProtKB=P0AD12	PTHR48079	LDO	LUCA
Schizosaccharomyces_pombe|NP_588247.1	Escherichia_coli|NP_414890.1			S. pombe	PomBase=SPAC1071.12c	UniProtKB=P41893	E. coli	KEGG id=b2061	UniProtKB=P0AAB2	PTHR11717	LDO	LUCA
Schizosaccharomyces_pombe|NP_595673.1	Escherichia_coli|NP_418415.1			S. pombe	PomBase=SPBC17A3.04c	UniProtKB=Q9UUF2	E. coli	KEGG id=b2114	UniProtKB=P00959	PTHR45765	LDO	LUCA
Schizosaccharomyces_pombe|NP_593150.1	Escherichia_coli|NP_416931.1			S. pombe	PomBase=SPBC713.03	UniProtKB=Q9C1X2	E. coli	KEGG id=b2133	UniProtKB=P06149	PTHR43716	LDO	LUCA
Schizosaccharomyces_pombe|NP_588171.1	Escherichia_coli|NP_417573.1			S. pombe	PomBase=SPBC36B7.04	UniProtKB=Q9HGN6	E. coli	KEGG id=b2140	UniProtKB=P33371	PTHR11082	O	LUCA
Schizosaccharomyces_pombe|NP_588397.3	Escherichia_coli|NP_416128.1			S. pombe	PomBase=SPCC777.15	UniProtKB=O74553	E. coli	KEGG id=b2140	UniProtKB=P33371	PTHR11082	O	LUCA
Schizosaccharomyces_pombe|NP_594384.1	Escherichia_coli|NP_417485.4			S. pombe	PomBase=SPBC3B8.01c	UniProtKB=O59710	E. coli	KEGG id=b2146	UniProtKB=P76440	PTHR11938	LDO	LUCA
Schizosaccharomyces_pombe|NP_594533.1	Escherichia_coli|NP_417544.5			S. pombe	PomBase=SPAC17A5.13	UniProtKB=O13774	E. coli	KEGG id=b2153	UniProtKB=P0A6T5	PTHR11109	LDO	LUCA
Schizosaccharomyces_pombe|NP_593413.1	Escherichia_coli|NP_415793.1			S. pombe	PomBase=SPAC1039.09	UniProtKB=P40901	E. coli	KEGG id=b2156	UniProtKB=P25737	PTHR43341	O	LUCA
Schizosaccharomyces_pombe|NP_001342725.1	Escherichia_coli|NP_414549.1			S. pombe	PomBase=SPAC869.10c	UniProtKB=Q9URZ3	E. coli	KEGG id=b2156	UniProtKB=P25737	PTHR43341	O	LUCA
Schizosaccharomyces_pombe|NP_596546.1	Escherichia_coli|NP_416738.1			S. pombe	PomBase=SPAC869.11	UniProtKB=Q9URZ4	E. coli	KEGG id=b2156	UniProtKB=P25737	PTHR43341	O	LUCA
Schizosaccharomyces_pombe|NP_593129.1	Escherichia_coli|NP_417646.1			S. pombe	PomBase=SPAP7G5.06	UniProtKB=Q9P768	E. coli	KEGG id=b2156	UniProtKB=P25737	PTHR43341	LDO	LUCA
Schizosaccharomyces_pombe|NP_001342815.1	Escherichia_coli|NP_418689.1			S. pombe	PomBase=SPBC1652.02	UniProtKB=Q92367	E. coli	KEGG id=b2156	UniProtKB=P25737	PTHR43341	O	LUCA
Schizosaccharomyces_pombe|NP_001342767.1	Escherichia_coli|NP_417231.1			S. pombe	PomBase=SPBC19F8.06c	UniProtKB=O60170	E. coli	KEGG id=b2156	UniProtKB=P25737	PTHR43341	O	LUCA
Schizosaccharomyces_pombe|NP_594344.1	Escherichia_coli|NP_417476.1			S. pombe	PomBase=SPBC359.01	UniProtKB=Q9P5N4	E. coli	KEGG id=b2156	UniProtKB=P25737	PTHR43341	O	LUCA
Schizosaccharomyces_pombe|NP_594579.1	Escherichia_coli|NP_414545.1			S. pombe	PomBase=SPBC359.03c	UniProtKB=Q9P5N2	E. coli	KEGG id=b2156	UniProtKB=P25737	PTHR43341	O	LUCA
Schizosaccharomyces_pombe|NP_596855.1	Escherichia_coli|NP_414959.1			S. pombe	PomBase=SPBC460.01c	UniProtKB=B5BP45	E. coli	KEGG id=b2156	UniProtKB=P25737	PTHR43341	O	LUCA
Schizosaccharomyces_pombe|NP_588359.2	Escherichia_coli|NP_416832.1			S. pombe	PomBase=SPBPB2B2.01	UniProtKB=Q9HDV2	E. coli	KEGG id=b2156	UniProtKB=P25737	PTHR43341	O	LUCA
Schizosaccharomyces_pombe|NP_595726.1	Escherichia_coli|NP_416319.1			S. pombe	PomBase=SPCC777.04	UniProtKB=O74543	E. coli	KEGG id=b2156	UniProtKB=P25737	PTHR43341	O	LUCA
Schizosaccharomyces_pombe|NP_594994.1	Escherichia_coli|NP_415009.1			S. pombe	PomBase=SPCC965.11c	UniProtKB=O59831	E. coli	KEGG id=b2156	UniProtKB=P25737	PTHR43341	O	LUCA
Schizosaccharomyces_pombe|NP_592881.1	Escherichia_coli|NP_415604.1			S. pombe	PomBase=SPCPB1C11.02	UniProtKB=Q9C0V0	E. coli	KEGG id=b2156	UniProtKB=P25737	PTHR43341	O	LUCA
Schizosaccharomyces_pombe|NP_587760.1	Escherichia_coli|NP_415996.2			S. pombe	Gene=SPCC622.17	UniProtKB=P50525	E. coli	KEGG id=b2159	UniProtKB=P0A6C1	PTHR21445	LDO	LUCA
Schizosaccharomyces_pombe|NP_596745.1	Escherichia_coli|NP_415206.1			S. pombe	PomBase=SPAC17G8.02	UniProtKB=Q10314	E. coli	KEGG id=b2162	UniProtKB=P33022	PTHR12304	O	LUCA
Schizosaccharomyces_pombe|NP_594525.1	Escherichia_coli|NP_416523.1			S. pombe	PomBase=SPBC1683.06c	UniProtKB=Q9P6J4	E. coli	KEGG id=b2162	UniProtKB=P33022	PTHR12304	O	LUCA
Schizosaccharomyces_pombe|NP_593437.1	Escherichia_coli|NP_415792.1			S. pombe	PomBase=SPBC800.11	UniProtKB=Q9HGL1	E. coli	KEGG id=b2162	UniProtKB=P33022	PTHR12304	O	LUCA
Schizosaccharomyces_pombe|NP_594433.1	Escherichia_coli|NP_415002.1			S. pombe	PomBase=SPAC11D3.05	UniProtKB=Q10084	E. coli	KEGG id=b2182	UniProtKB=P28246	PTHR23502	O	LUCA
Schizosaccharomyces_pombe|NP_593968.1	Escherichia_coli|NP_418009.2			S. pombe	PomBase=SPAC17A2.01	UniProtKB=P33532	E. coli	KEGG id=b2182	UniProtKB=P28246	PTHR23502	O	LUCA
Schizosaccharomyces_pombe|NP_001018282.1	Escherichia_coli|NP_417887.1			S. pombe	PomBase=SPAC17C9.16c	UniProtKB=Q10487	E. coli	KEGG id=b2182	UniProtKB=P28246	PTHR23502	O	LUCA
Schizosaccharomyces_pombe|NP_592819.1	Escherichia_coli|YP_026233.1			S. pombe	PomBase=SPAC750.02c	UniProtKB=P0CU10	E. coli	KEGG id=b2182	UniProtKB=P28246	PTHR23502	O	LUCA
Schizosaccharomyces_pombe|NP_594919.1	Escherichia_coli|NP_418190.1			S. pombe	PomBase=SPAPB1A11.01	UniProtKB=Q9HDX4	E. coli	KEGG id=b2182	UniProtKB=P28246	PTHR23502	O	LUCA
Schizosaccharomyces_pombe|NP_593459.1	Escherichia_coli|NP_414555.1			S. pombe	PomBase=SPBC1271.10c	UniProtKB=O94343	E. coli	KEGG id=b2182	UniProtKB=P28246	PTHR23502	O	LUCA
Schizosaccharomyces_pombe|NP_592874.1	Escherichia_coli|NP_414876.1			S. pombe	PomBase=SPBC1348.05	UniProtKB=Q9P3V5	E. coli	KEGG id=b2182	UniProtKB=P28246	PTHR23502	O	LUCA
Schizosaccharomyces_pombe|NP_593092.1	Escherichia_coli|YP_026263.3			S. pombe	PomBase=SPBC36.01c	UniProtKB=O59698	E. coli	KEGG id=b2182	UniProtKB=P28246	PTHR23502	O	LUCA
Schizosaccharomyces_pombe|NP_596823.1	Escherichia_coli|NP_417819.1			S. pombe	PomBase=SPBC36.02c	UniProtKB=O59699	E. coli	KEGG id=b2182	UniProtKB=P28246	PTHR23502	O	LUCA
Schizosaccharomyces_pombe|NP_592871.1	Escherichia_coli|NP_417077.1			S. pombe	PomBase=SPBC36.03c	UniProtKB=O59700	E. coli	KEGG id=b2182	UniProtKB=P28246	PTHR23502	O	LUCA
Schizosaccharomyces_pombe|NP_593885.1	Escherichia_coli|NP_417779.1			S. pombe	PomBase=SPBC409.08	UniProtKB=Q7Z9I0	E. coli	KEGG id=b2182	UniProtKB=P28246	PTHR23502	O	LUCA
Schizosaccharomyces_pombe|NP_595292.1	Escherichia_coli|NP_417062.1			S. pombe	PomBase=SPBC530.02	UniProtKB=O59738	E. coli	KEGG id=b2182	UniProtKB=P28246	PTHR23502	O	LUCA
Schizosaccharomyces_pombe|NP_595804.2	Escherichia_coli|NP_414615.4			S. pombe	PomBase=SPBC530.15c	UniProtKB=O74829	E. coli	KEGG id=b2182	UniProtKB=P28246	PTHR23502	O	LUCA
Schizosaccharomyces_pombe|NP_001342917.1	Escherichia_coli|NP_417022.1			S. pombe	PomBase=SPBC609.04	UniProtKB=O94528	E. coli	KEGG id=b2182	UniProtKB=P28246	PTHR23502	O	LUCA
Schizosaccharomyces_pombe|NP_592788.1	Escherichia_coli|NP_418362.1			S. pombe	PomBase=SPBC947.06c	UniProtKB=O43081	E. coli	KEGG id=b2182	UniProtKB=P28246	PTHR23502	O	LUCA
Schizosaccharomyces_pombe|NP_588518.1	Escherichia_coli|NP_418477.1			S. pombe	PomBase=SPBPB2B2.16c	UniProtKB=P0CU11	E. coli	KEGG id=b2182	UniProtKB=P28246	PTHR23502	O	LUCA
Schizosaccharomyces_pombe|NP_594074.1	Escherichia_coli|NP_415611.1			S. pombe	PomBase=SPCC1529.01	UniProtKB=Q9USN4	E. coli	KEGG id=b2182	UniProtKB=P28246	PTHR23502	O	LUCA
Schizosaccharomyces_pombe|NP_595932.1	Escherichia_coli|NP_416526.4			S. pombe	PomBase=SPCC569.05c	UniProtKB=Q9Y7S4	E. coli	KEGG id=b2182	UniProtKB=P28246	PTHR23502	O	LUCA
Schizosaccharomyces_pombe|NP_593046.2	Escherichia_coli|NP_417244.1			S. pombe	PomBase=SPCC576.17c	UniProtKB=O74899	E. coli	KEGG id=b2182	UniProtKB=P28246	PTHR23502	O	LUCA
Schizosaccharomyces_pombe|NP_588255.1	Escherichia_coli|NP_416262.1			S. pombe	PomBase=SPCC794.04c	UniProtKB=O59814	E. coli	KEGG id=b2182	UniProtKB=P28246	PTHR23502	O	LUCA
Schizosaccharomyces_pombe|NP_594605.1	Escherichia_coli|NP_417490.1			S. pombe	PomBase=SPCC965.13	UniProtKB=O59833	E. coli	KEGG id=b2182	UniProtKB=P28246	PTHR23502	O	LUCA
Schizosaccharomyces_pombe|NP_593866.2	Escherichia_coli|NP_417801.1			S. pombe	PomBase=SPAC15E1.06	UniProtKB=Q9UTI5	E. coli	KEGG id=b2300	UniProtKB=P67095	PTHR11124	O	LUCA
Schizosaccharomyces_pombe|NP_595591.1	Escherichia_coli|NP_418803.1			S. pombe	PomBase=SPAP14E8.04	UniProtKB=Q9P7G4	E. coli	KEGG id=b2494	UniProtKB=P66948	PTHR22726	LDO	LUCA
Schizosaccharomyces_pombe|NP_596269.2	Escherichia_coli|NP_417090.1			S. pombe	PomBase=SPAC17C9.01c	UniProtKB=P10505	E. coli	KEGG id=b2549	UniProtKB=P76585	PTHR12558	O	LUCA
Schizosaccharomyces_pombe|NP_594650.1	Escherichia_coli|NP_416155.1			S. pombe	PomBase=SPAC6F12.14	UniProtKB=O94556	E. coli	KEGG id=b2549	UniProtKB=P76585	PTHR12558	O	LUCA
Schizosaccharomyces_pombe|NP_594346.1	Escherichia_coli|NP_416191.1			S. pombe	PomBase=SPAC6F12.15c	UniProtKB=P41889	E. coli	KEGG id=b2549	UniProtKB=P76585	PTHR12558	O	LUCA
Schizosaccharomyces_pombe|NP_593583.1	Escherichia_coli|NP_414777.1			S. pombe	PomBase=SPAP27G11.04c	UniProtKB=Q9P7N4	E. coli	KEGG id=b2559	UniProtKB=P68398	PTHR11079	O	LUCA
Schizosaccharomyces_pombe|NP_595086.1	Escherichia_coli|NP_415715.1			S. pombe	PomBase=SPBC16D10.10	UniProtKB=O94642	E. coli	KEGG id=b2559	UniProtKB=P68398	PTHR11079	LDO	LUCA
Schizosaccharomyces_pombe|NP_587856.1	Escherichia_coli|NP_415318.1			S. pombe	PomBase=SPBC119.11c	UniProtKB=P22192	E. coli	KEGG id=b2567	UniProtKB=P0A7Y0	PTHR11207	LDO	LUCA
Schizosaccharomyces_pombe|NP_594687.1	Escherichia_coli|NP_417266.1			S. pombe	PomBase=SPBC3B9.14c	UniProtKB=O43042	E. coli	KEGG id=b2567	UniProtKB=P0A7Y0	PTHR11207	O	LUCA
Schizosaccharomyces_pombe|NP_594089.1	Escherichia_coli|NP_418344.3			S. pombe	PomBase=SPAC1B3.04c	UniProtKB=O13869	E. coli	KEGG id=b2569	UniProtKB=P60785	PTHR43512	LDO	LUCA
Schizosaccharomyces_pombe|NP_593252.1	Escherichia_coli|NP_417243.1			S. pombe	PomBase=SPAC17H9.02	UniProtKB=O13799	E. coli	KEGG id=b2627	UniProtKB=P52126	PTHR12131	O	LUCA
Schizosaccharomyces_pombe|NP_595937.1	Escherichia_coli|NP_415931.4			S. pombe	PomBase=SPAC637.11	UniProtKB=O94445	E. coli	KEGG id=b2627	UniProtKB=P52126	PTHR12131	LDO	LUCA
Schizosaccharomyces_pombe|NP_593813.1	Escherichia_coli|NP_418480.1			S. pombe	PomBase=SPAC6F12.16c	UniProtKB=O14232	E. coli	KEGG id=b2627	UniProtKB=P52126	PTHR12131	O	LUCA
Schizosaccharomyces_pombe|NP_001342788.1	Escherichia_coli|NP_415171.1			S. pombe	PomBase=SPCC550.03c	UniProtKB=O59801	E. coli	KEGG id=b2627	UniProtKB=P52126	PTHR12131	O	LUCA
Schizosaccharomyces_pombe|NP_596117.1	Escherichia_coli|NP_417083.1			S. pombe	PomBase=SPAC222.05c	UniProtKB=Q9UTE7	E. coli	KEGG id=b2632	UniProtKB=P52131	PTHR42714	O	LUCA
Schizosaccharomyces_pombe|NP_596589.1	Escherichia_coli|NP_415698.1			S. pombe	PomBase=SPAC13F5.01c	UniProtKB=O13921	E. coli	KEGG id=b2733	UniProtKB=P23909	PTHR11361	O	LUCA
Schizosaccharomyces_pombe|NP_593402.1	Escherichia_coli|NP_415651.4			S. pombe	PomBase=SPAC8F11.03	UniProtKB=P26359	E. coli	KEGG id=b2733	UniProtKB=P23909	PTHR11361	O	LUCA
Schizosaccharomyces_pombe|NP_595021.1	Escherichia_coli|NP_417432.1			S. pombe	PomBase=SPBC19G7.01c	UniProtKB=O74773	E. coli	KEGG id=b2733	UniProtKB=P23909	PTHR11361	O	LUCA
Schizosaccharomyces_pombe|NP_001342937.1	Escherichia_coli|NP_417583.4			S. pombe	PomBase=SPCC285.16c	UniProtKB=O74502	E. coli	KEGG id=b2733	UniProtKB=P23909	PTHR11361	LDO	LUCA
Schizosaccharomyces_pombe|NP_587777.1	Escherichia_coli|NP_416380.1			S. pombe	PomBase=SPAC869.08	UniProtKB=Q9URZ1	E. coli	KEGG id=b2743	UniProtKB=P0A7A5	PTHR11579	LDO	LUCA
Schizosaccharomyces_pombe|NP_595746.1	Escherichia_coli|NP_418407.1			S. pombe	PomBase=SPAC13G7.06	UniProtKB=Q10270	E. coli	KEGG id=b2762	UniProtKB=P17854	PTHR46509	LDO	LUCA
Schizosaccharomyces_pombe|NP_595746.1	Escherichia_coli|NP_417798.1			S. pombe	PomBase=SPBC29A10.01	UniProtKB=P36587	E. coli	KEGG id=b2764	UniProtKB=P38038	PTHR19384	LDO	LUCA
Schizosaccharomyces_pombe|NP_593904.1	Escherichia_coli|NP_416913.1			S. pombe	PomBase=SPBC1815.01	UniProtKB=P40370	E. coli	KEGG id=b2779	UniProtKB=P0A6P9	PTHR11902	LDO	LUCA
Schizosaccharomyces_pombe|NP_596753.1	Escherichia_coli|NP_417698.1			S. pombe	PomBase=SPBPB21E7.01c	UniProtKB=Q8NKC2	E. coli	KEGG id=b2779	UniProtKB=P0A6P9	PTHR11902	O	LUCA
Schizosaccharomyces_pombe|NP_001342737.1	Escherichia_coli|NP_416570.2			S. pombe	PomBase=SPAC10F6.03c	UniProtKB=O42644	E. coli	KEGG id=b2780	UniProtKB=P0A7E5	PTHR11550	LDO	LUCA
Schizosaccharomyces_pombe|NP_593927.1	Escherichia_coli|NP_416902.1			S. pombe	PomBase=SPAC4G8.07c	UniProtKB=Q09833	E. coli	KEGG id=b2785	UniProtKB=P55135	PTHR11061	O	LUCA
Schizosaccharomyces_pombe|NP_594341.1	Escherichia_coli|NP_418258.1			S. pombe	PomBase=SPAC18B11.02c	UniProtKB=Q09709	E. coli	KEGG id=b2791	UniProtKB=P0AA41	PTHR21600	O	LUCA
Schizosaccharomyces_pombe|NP_593219.2	Escherichia_coli|NP_418464.1			S. pombe	PomBase=SPCPJ732.02c	UniProtKB=Q9C0U6	E. coli	KEGG id=b2803	UniProtKB=P11553	PTHR10196	O	LUCA
Schizosaccharomyces_pombe|NP_596491.1	Escherichia_coli|NP_418170.1			S. pombe	PomBase=SPAC1782.12c	UniProtKB=Q9P7G8	E. coli	KEGG id=b2807	UniProtKB=P0ADR2	PTHR43461	LDO	LUCA
Schizosaccharomyces_pombe|NP_588119.1	Escherichia_coli|NP_414685.4			S. pombe	PomBase=SPAC11D3.10	UniProtKB=Q10089	E. coli	KEGG id=b2810	UniProtKB=Q46925	PTHR43586	O	LUCA
Schizosaccharomyces_pombe|NP_001342826.1	Escherichia_coli|NP_416234.1			S. pombe	PomBase=SPCC777.03c	UniProtKB=O74542	E. coli	KEGG id=b2810	UniProtKB=Q46925	PTHR43586	O	LUCA
Schizosaccharomyces_pombe|NP_596400.1	Escherichia_coli|NP_417635.1			S. pombe	PomBase=SPAC1A6.10	UniProtKB=O13861	E. coli	KEGG id=b2812	UniProtKB=Q46927	PTHR43267	O	LUCA
Schizosaccharomyces_pombe|NP_001342744.1	Escherichia_coli|NP_415434.1			S. pombe	PomBase=SPAC4H3.05	UniProtKB=Q10213	E. coli	KEGG id=b2820	UniProtKB=P08394	PTHR11070	O	LUCA
Schizosaccharomyces_pombe|NP_594681.1	Escherichia_coli|NP_415428.1			S. pombe	PomBase=SPBC336.01	UniProtKB=Q9USU3	E. coli	KEGG id=b2820	UniProtKB=P08394	PTHR11070	O	LUCA
Schizosaccharomyces_pombe|NP_594998.1	Escherichia_coli|NP_417148.1			S. pombe	PomBase=SPAC15E1.04	UniProtKB=Q9UTI7	E. coli	KEGG id=b2827	UniProtKB=P0A884	PTHR11548	O	LUCA
Schizosaccharomyces_pombe|NP_588424.1	Escherichia_coli|NP_414985.1			S. pombe	PomBase=SPAC19A8.12	UniProtKB=O13828	E. coli	KEGG id=b2830	UniProtKB=P0A776	PTHR23114	LDO	LUCA
Schizosaccharomyces_pombe|NP_596525.1	Escherichia_coli|NP_416606.1			S. pombe	PomBase=SPBC18H10.02	UniProtKB=O60135	E. coli	KEGG id=b2836	UniProtKB=P31119	PTHR43272	O	LUCA
Schizosaccharomyces_pombe|NP_588464.1	Escherichia_coli|NP_415725.1			S. pombe	PomBase=SPBP4H10.11c	UniProtKB=Q9P7D7	E. coli	KEGG id=b2836	UniProtKB=P31119	PTHR43272	O	LUCA
Schizosaccharomyces_pombe|NP_596154.1	Escherichia_coli|NP_416293.1			S. pombe	PomBase=SPBC215.09c	UniProtKB=Q9UQW6	E. coli	KEGG id=b2844	UniProtKB=Q46939	PTHR18919	O	LUCA
Schizosaccharomyces_pombe|NP_592894.1	Escherichia_coli|NP_418567.1			S. pombe	PomBase=SPAC4G9.10	UniProtKB=P31317	E. coli	KEGG id=b2870	UniProtKB=Q46803	PTHR45753	LDO	LUCA
Schizosaccharomyces_pombe|NP_596722.1	Escherichia_coli|NP_416670.1			S. pombe	PomBase=SPBC3B8.01c	UniProtKB=O59710	E. coli	KEGG id=b2878	UniProtKB=Q46811	PTHR11938	O	LUCA
Schizosaccharomyces_pombe|NP_593877.1	Escherichia_coli|NP_417426.1			S. pombe	PomBase=SPAC1F8.04c	UniProtKB=Q92342	E. coli	KEGG id=b2879	UniProtKB=Q46812	PTHR43794	LDO	LUCA
Schizosaccharomyces_pombe|NP_594854.1	Escherichia_coli|NP_417631.2			S. pombe	PomBase=SPAC1399.01c	UniProtKB=Q9HE12	E. coli	KEGG id=b2882	UniProtKB=P67444	PTHR42810	O	LUCA
Schizosaccharomyces_pombe|NP_594449.2	Escherichia_coli|NP_415412.1			S. pombe	PomBase=SPCC1672.03c	UniProtKB=O14057	E. coli	KEGG id=b2883	UniProtKB=P76641	PTHR11271	O	LUCA
Schizosaccharomyces_pombe|NP_593888.1	Escherichia_coli|NP_416171.1			S. pombe	PomBase=SPBC887.17	UniProtKB=O94300	E. coli	KEGG id=b4464	UniProtKB=Q46817	PTHR43337	O	LUCA
Schizosaccharomyces_pombe|NP_596862.1	Escherichia_coli|NP_416687.1			S. pombe	PomBase=SPAC1399.01c	UniProtKB=Q9HE12	E. coli	KEGG id=b2888	UniProtKB=Q46821	PTHR42810	O	LUCA
Schizosaccharomyces_pombe|NP_594537.1	Escherichia_coli|NP_416893.1			S. pombe	PomBase=SPBC17G9.03c	UniProtKB=Q9UUE6	E. coli	KEGG id=b2890	UniProtKB=P0A8N3	PTHR42918	LDO	LUCA
Schizosaccharomyces_pombe|NP_594612.1	Escherichia_coli|NP_416213.1			S. pombe	PomBase=SPCC18.08	UniProtKB=O74858	E. coli	KEGG id=b2890	UniProtKB=P0A8N3	PTHR42918	O	LUCA
Schizosaccharomyces_pombe|NP_588197.2	Escherichia_coli|NP_418374.1			S. pombe	PomBase=SPAC30D11.11	UniProtKB=Q09910	E. coli	KEGG id=b2899	UniProtKB=P67153	PTHR20855	O	LUCA
Schizosaccharomyces_pombe|NP_593254.1	Escherichia_coli|NP_417260.1			S. pombe	PomBase=SPBC12C2.09c	UniProtKB=Q09749	E. coli	KEGG id=b2899	UniProtKB=P67153	PTHR20855	O	LUCA
Schizosaccharomyces_pombe|NP_595531.1	Escherichia_coli|NP_418197.1			S. pombe	PomBase=SPAC13G6.06c	UniProtKB=Q09785	E. coli	KEGG id=b2903	UniProtKB=P33195	PTHR11773	LDO	LUCA
Schizosaccharomyces_pombe|NP_594969.2	Escherichia_coli|NP_417714.1			S. pombe	PomBase=SPBP19A11.01	UniProtKB=Q9HDV9	E. coli	KEGG id=b2904	UniProtKB=P0A6T9	PTHR11715	LDO	LUCA
Schizosaccharomyces_pombe|NP_595430.1	Escherichia_coli|NP_418189.1			S. pombe	PomBase=SPAC31G5.14	UniProtKB=O14110	E. coli	KEGG id=b2905	UniProtKB=P27248	PTHR43757	LDO	LUCA
Schizosaccharomyces_pombe|NP_594548.1	Escherichia_coli|NP_415026.1			S. pombe	PomBase=SPBC146.12	UniProtKB=Q9Y7Z9	E. coli	KEGG id=b2906	UniProtKB=P25535	PTHR43876	LDO	LUCA
Schizosaccharomyces_pombe|NP_595572.1	Escherichia_coli|NP_417725.1			S. pombe	PomBase=SPBC146.12	UniProtKB=Q9Y7Z9	E. coli	KEGG id=b2907	UniProtKB=P25534	PTHR43876	O	LUCA
Schizosaccharomyces_pombe|NP_587837.1	Escherichia_coli|NP_417388.1			S. pombe	PomBase=SPAC12B10.05	UniProtKB=Q10439	E. coli	KEGG id=b2908	UniProtKB=P15034	PTHR43226	LDO	LUCA
Schizosaccharomyces_pombe|NP_588330.1	Escherichia_coli|NP_418475.1			S. pombe	PomBase=SPBC1703.08c	UniProtKB=Q9P7W2	E. coli	KEGG id=b2912	UniProtKB=P0AC28	PTHR23407	LDO	LUCA
Schizosaccharomyces_pombe|NP_595900.1	Escherichia_coli|NP_417722.1			S. pombe	PomBase=SPACUNK4.10	UniProtKB=O14075	E. coli	KEGG id=b2913	UniProtKB=P0A9T0	PTHR10996	LDO	LUCA
Schizosaccharomyces_pombe|NP_596731.1	Escherichia_coli|NP_417417.1			S. pombe	PomBase=SPBC1773.17c	UniProtKB=O94574	E. coli	KEGG id=b2913	UniProtKB=P0A9T0	PTHR10996	O	LUCA
Schizosaccharomyces_pombe|NP_596487.1	Escherichia_coli|NP_415613.1			S. pombe	PomBase=SPAC144.12	UniProtKB=Q9UTL3	E. coli	KEGG id=b2914	UniProtKB=P0A7Z0	PTHR11934	LDO	LUCA
Schizosaccharomyces_pombe|NP_595435.1	Escherichia_coli|NP_418679.1			S. pombe	PomBase=SPBC14F5.04c	UniProtKB=O60101	E. coli	KEGG id=b2926	UniProtKB=P0A799	PTHR11406	O	LUCA
Schizosaccharomyces_pombe|NP_596481.2	Escherichia_coli|NP_417769.1			S. pombe	PomBase=SPBC2G5.05	UniProtKB=Q9URM2	E. coli	KEGG id=b2935	UniProtKB=P27302	PTHR43522	LDO	LUCA
Schizosaccharomyces_pombe|NP_595484.1	Escherichia_coli|NP_416874.1			S. pombe	PomBase=SPAP14E8.04	UniProtKB=Q9P7G4	E. coli	KEGG id=b2936	UniProtKB=P25894	PTHR22726	O	LUCA
Schizosaccharomyces_pombe|NP_595257.1	Escherichia_coli|NP_417806.1			S. pombe	PomBase=SPBC14F5.05c	UniProtKB=O60198	E. coli	KEGG id=b2942	UniProtKB=P0A817	PTHR11964	LDO	LUCA
Schizosaccharomyces_pombe|NP_593668.2	Escherichia_coli|NP_417046.1			S. pombe	PomBase=SPCC830.10	UniProtKB=Q9UU89	E. coli	KEGG id=b2954	UniProtKB=P52061	PTHR11067	LDO	LUCA
Schizosaccharomyces_pombe|NP_595046.1	Escherichia_coli|NP_418245.1			S. pombe	PomBase=SPAC186.03	UniProtKB=P87015	E. coli	KEGG id=b2957	UniProtKB=P00805	PTHR43828	O	LUCA
Schizosaccharomyces_pombe|NP_001018772.1	Escherichia_coli|NP_415981.1			S. pombe	PomBase=SPAC22F3.09c	UniProtKB=P41412	E. coli	KEGG id=b2957	UniProtKB=P00805	PTHR43828	LDO	LUCA
Schizosaccharomyces_pombe|NP_594312.1	Escherichia_coli|NP_417002.1			S. pombe	PomBase=SPAC977.12	UniProtKB=Q9UTS7	E. coli	KEGG id=b2957	UniProtKB=P00805	PTHR43828	O	LUCA
Schizosaccharomyces_pombe|NP_594571.1	Escherichia_coli|NP_415580.1			S. pombe	PomBase=SPBC336.12c	UniProtKB=P01129	E. coli	KEGG id=b2957	UniProtKB=P00805	PTHR43828	O	LUCA
Schizosaccharomyces_pombe|NP_592993.1	Escherichia_coli|NP_418681.1			S. pombe	PomBase=SPBC725.16	UniProtKB=P33520	E. coli	KEGG id=b2957	UniProtKB=P00805	PTHR43828	O	LUCA
Schizosaccharomyces_pombe|NP_588112.1	Escherichia_coli|NP_414698.1			S. pombe	PomBase=SPBPB21E7.09	UniProtKB=Q8NKC0	E. coli	KEGG id=b2957	UniProtKB=P00805	PTHR43828	O	LUCA
Schizosaccharomyces_pombe|NP_593396.1	Escherichia_coli|NP_416607.1			S. pombe	PomBase=SPBPB8B6.05c	UniProtKB=Q8TFF8	E. coli	KEGG id=b2957	UniProtKB=P00805	PTHR43828	O	LUCA
Schizosaccharomyces_pombe|NP_595098.1	Escherichia_coli|NP_418663.1			S. pombe	PomBase=SPCPB16A4.04c	UniProtKB=Q96WV1	E. coli	KEGG id=b2960	UniProtKB=P0A8I5	PTHR23417	O	LUCA
Schizosaccharomyces_pombe|NP_595903.1	Escherichia_coli|NP_417259.1			S. pombe	PomBase=SPCC191.09c	UniProtKB=Q9Y7Q2	E. coli	KEGG id=b2989	UniProtKB=Q46845	PTHR44051	O	LUCA
Schizosaccharomyces_pombe|NP_596445.1	Escherichia_coli|NP_416130.3			S. pombe	PomBase=SPCC965.07c	UniProtKB=O59827	E. coli	KEGG id=b2989	UniProtKB=Q46845	PTHR44051	O	LUCA
Schizosaccharomyces_pombe|NP_594015.1	Escherichia_coli|NP_417381.1			S. pombe	PomBase=SPCC965.06	UniProtKB=O59826	E. coli	KEGG id=b3001	UniProtKB=Q46851	PTHR43150	O	LUCA
Schizosaccharomyces_pombe|NP_593446.1	Escherichia_coli|NP_414748.1			S. pombe	PomBase=SPAC1F7.08	UniProtKB=Q09920	E. coli	KEGG id=b3017	UniProtKB=P26648	PTHR11709	O	LUCA
Schizosaccharomyces_pombe|NP_596505.2	Escherichia_coli|NP_417054.2			S. pombe	PomBase=SPBP35G2.12	UniProtKB=Q9P791	E. coli	KEGG id=b3034	UniProtKB=Q93K97	PTHR11839	O	LUCA
Schizosaccharomyces_pombe|NP_588291.2	Escherichia_coli|NP_418493.1			S. pombe	PomBase=SPBC1709.16c	UniProtKB=O74741	E. coli	KEGG id=b3039	UniProtKB=P24197	PTHR30096	LDO	LUCA
Schizosaccharomyces_pombe|NP_595203.2	Escherichia_coli|NP_415654.1			S. pombe	PomBase=SPAP27G11.09c	UniProtKB=Q9P7M9	E. coli	KEGG id=b3041	UniProtKB=P0A7J0	PTHR21327	O	LUCA
Schizosaccharomyces_pombe|NP_594788.2	Escherichia_coli|NP_417064.1			S. pombe	PomBase=SPBC23E6.06c	UniProtKB=O60181	E. coli	KEGG id=b3041	UniProtKB=P0A7J0	PTHR21327	O	LUCA
Schizosaccharomyces_pombe|NP_594133.1	Escherichia_coli|NP_417679.2			S. pombe	PomBase=SPBC16D10.03	UniProtKB=O94637	E. coli	KEGG id=b3064	UniProtKB=P05852	PTHR11735	O	LUCA
Schizosaccharomyces_pombe|NP_596015.1	Escherichia_coli|NP_414663.1			S. pombe	PomBase=SPCC1259.10	UniProtKB=O94710	E. coli	KEGG id=b3064	UniProtKB=P05852	PTHR11735	LDO	LUCA
Schizosaccharomyces_pombe|NP_596635.1	Escherichia_coli|NP_418449.1			S. pombe	PomBase=SPBC839.09c	UniProtKB=Q8WZK1	E. coli	KEGG id=b3065	UniProtKB=P68679	PTHR21109	LDO	LUCA
Schizosaccharomyces_pombe|NP_594314.1	Escherichia_coli|NP_415118.1			S. pombe	PomBase=SPAC27F1.05c	UniProtKB=Q10174	E. coli	KEGG id=b3073	UniProtKB=P42588	PTHR11986	O	LUCA
Schizosaccharomyces_pombe|NP_596348.1	Escherichia_coli|NP_416661.1			S. pombe	PomBase=SPCC777.09c	UniProtKB=O74548	E. coli	KEGG id=b3073	UniProtKB=P42588	PTHR11986	O	LUCA
Schizosaccharomyces_pombe|NP_594664.1	Escherichia_coli|NP_418598.1			S. pombe	PomBase=SPCC1281.07c	UniProtKB=O94524	E. coli	KEGG id=b3102	UniProtKB=P42620	PTHR32419	LDO	LUCA
Schizosaccharomyces_pombe|NP_588516.1	Escherichia_coli|NP_417474.1			S. pombe	PomBase=SPAC1039.10	UniProtKB=Q9UR06	E. coli	KEGG id=b3113	UniProtKB=P0AGL2	PTHR11803	O	LUCA
Schizosaccharomyces_pombe|NP_595837.1	Escherichia_coli|NP_417811.1			S. pombe	PomBase=SPBC2G2.04c	UniProtKB=O43003	E. coli	KEGG id=b3113	UniProtKB=P0AGL2	PTHR11803	O	LUCA
Schizosaccharomyces_pombe|NP_596606.1	Escherichia_coli|NP_417513.1			S. pombe	PomBase=SPAC17C9.01c	UniProtKB=P10505	E. coli	KEGG id=b3163	UniProtKB=P0AFB1	PTHR12558	O	LUCA
Schizosaccharomyces_pombe|NP_001342858.1	Escherichia_coli|NP_416141.4			S. pombe	PomBase=SPAC6F12.14	UniProtKB=O94556	E. coli	KEGG id=b3163	UniProtKB=P0AFB1	PTHR12558	O	LUCA
Schizosaccharomyces_pombe|NP_594576.1	Escherichia_coli|NP_414614.1			S. pombe	PomBase=SPAC6F12.15c	UniProtKB=P41889	E. coli	KEGG id=b3163	UniProtKB=P0AFB1	PTHR12558	O	LUCA
Schizosaccharomyces_pombe|NP_593164.1	Escherichia_coli|NP_414778.1			S. pombe	PomBase=SPBC11B10.04c	UniProtKB=O13602	E. coli	KEGG id=b3165	UniProtKB=P0ADZ4	PTHR23321	LDO	LUCA
Schizosaccharomyces_pombe|NP_001343004.1	Escherichia_coli|NP_415120.1			S. pombe	PomBase=SPBC11C11.10	UniProtKB=O59721	E. coli	KEGG id=b3166	UniProtKB=P60340	PTHR13767	LDO	LUCA
Schizosaccharomyces_pombe|NP_593615.1	Escherichia_coli|NP_415524.1			S. pombe	PomBase=SPAC56F8.03	UniProtKB=Q10251	E. coli	KEGG id=b3168	UniProtKB=P0A705	PTHR43381	O	LUCA
Schizosaccharomyces_pombe|NP_596686.1	Escherichia_coli|NP_416728.1			S. pombe	PomBase=SPBC1271.15c	UniProtKB=O59683	E. coli	KEGG id=b3168	UniProtKB=P0A705	PTHR43381	LDO	LUCA
Schizosaccharomyces_pombe|NP_001018848.1	Escherichia_coli|NP_415408.1			S. pombe	PomBase=SPBC428.05c	UniProtKB=O94354	E. coli	KEGG id=b3172	UniProtKB=P0A6E4	PTHR11587	LDO	LUCA
Schizosaccharomyces_pombe|NP_594955.2	Escherichia_coli|NP_416742.1			S. pombe	PomBase=SPAC23C11.13c	UniProtKB=O13917	E. coli	KEGG id=b3176	UniProtKB=P31120	PTHR42946	O	LUCA
Schizosaccharomyces_pombe|NP_588244.1	Escherichia_coli|NP_415995.4			S. pombe	PomBase=SPBC1734.03	UniProtKB=Q4LB35	E. coli	KEGG id=b3177	UniProtKB=P0AC13	PTHR20941	LDO	LUCA
Schizosaccharomyces_pombe|NP_594003.1	Escherichia_coli|NP_417770.1			S. pombe	PomBase=SPCC965.04c	UniProtKB=O59824	E. coli	KEGG id=b3178	UniProtKB=P0AAI3	PTHR23076	LDO	LUCA
Schizosaccharomyces_pombe|NP_594740.1	Escherichia_coli|NP_416221.1			S. pombe	PomBase=SPAP8A3.11c	UniProtKB=Q9UT06	E. coli	KEGG id=b3183	UniProtKB=P42641	PTHR11702	O	LUCA
Schizosaccharomyces_pombe|NP_587972.1	Escherichia_coli|NP_417251.2			S. pombe	PomBase=SPAP19A11.05c	UniProtKB=Q9HDV5	E. coli	KEGG id=b3185	UniProtKB=P0A7L8	PTHR15893	LDO	LUCA
Schizosaccharomyces_pombe|NP_596688.1	Escherichia_coli|NP_415924.1			S. pombe	PomBase=SPAC19G12.12	UniProtKB=O13851	E. coli	KEGG id=b3187	UniProtKB=P0AD57	PTHR12001	O	LUCA
Schizosaccharomyces_pombe|NP_595957.1	Escherichia_coli|NP_414736.1			S. pombe	PomBase=SPBPJ4664.01	UniProtKB=O43091	E. coli	KEGG id=b3187	UniProtKB=P0AD57	PTHR12001	LDO	LUCA
				S. pombe	PomBase=SPAC1834.08	UniProtKB=Q9P7Q7	E. coli	KEGG id=b3210	UniProtKB=P0AEC3	PTHR43719	O	LUCA
CO_Orthologs identified by Orthovenn				S. pombe	PomBase=SPAC27E2.09	UniProtKB=O14002	E. coli	KEGG id=b3210	UniProtKB=P0AEC3	PTHR43719	O	LUCA
Escherichia_coli|NP_416171.1	Schizosaccharomyces_pombe|NP_596647.1			S. pombe	PomBase=SPAPB1E7.07	UniProtKB=Q9C102	E. coli	KEGG id=b3212	UniProtKB=P09831	PTHR11938	O	LUCA
Escherichia_coli|NP_418478.1	Schizosaccharomyces_pombe|NP_595481.1			S. pombe	PomBase=SPAC29A4.03c	UniProtKB=O14006	E. coli	KEGG id=b3230	UniProtKB=P0A7X3	PTHR21569	O	LUCA
Escherichia_coli|NP_418478.1	Schizosaccharomyces_pombe|NP_593264.1			S. pombe	PomBase=SPAC664.04c	UniProtKB=P0CT65	E. coli	KEGG id=b3230	UniProtKB=P0A7X3	PTHR21569	O	LUCA
Escherichia_coli|NP_416722.2	Schizosaccharomyces_pombe|NP_594687.1			S. pombe	PomBase=SPBC18H10.14	UniProtKB=P0CT64	E. coli	KEGG id=b3230	UniProtKB=P0A7X3	PTHR21569	O	LUCA
Escherichia_coli|NP_416913.1	Schizosaccharomyces_pombe|NP_588389.1			S. pombe	PomBase=SPAC23A1.11	UniProtKB=O42848	E. coli	KEGG id=b3231	UniProtKB=P0AA10	PTHR11545	O	LUCA
Escherichia_coli|NP_416960.1	Schizosaccharomyces_pombe|NP_596066.1			S. pombe	PomBase=SPBC16G5.04	UniProtKB=O60118	E. coli	KEGG id=b3231	UniProtKB=P0AA10	PTHR11545	LDO	LUCA
Escherichia_coli|NP_416661.1	Schizosaccharomyces_pombe|NP_594316.1			S. pombe	PomBase=SPBC2G2.05	UniProtKB=O43004	E. coli	KEGG id=b3231	UniProtKB=P0AA10	PTHR11545	O	LUCA
Escherichia_coli|NP_416661.1	Schizosaccharomyces_pombe|NP_595000.1			S. pombe	PomBase=SPBC839.13c	UniProtKB=O42991	E. coli	KEGG id=b3231	UniProtKB=P0AA10	PTHR11545	O	LUCA
Escherichia_coli|NP_416661.1	Schizosaccharomyces_pombe|NP_595008.3			S. pombe	PomBase=SPAC3G6.03c	UniProtKB=O14141	E. coli	KEGG id=b3248	UniProtKB=P25536	PTHR43213	LDO	LUCA
Escherichia_coli|NP_416661.1	Schizosaccharomyces_pombe|NP_595051.2			S. pombe	PomBase=SPAC2E1P3.01	UniProtKB=Q9P7F4	E. coli	KEGG id=b3253	UniProtKB=P26646	PTHR43677	O	LUCA
Escherichia_coli|NP_416661.1	Schizosaccharomyces_pombe|NP_595053.1			S. pombe	PomBase=SPBC36B7.04	UniProtKB=Q9HGN6	E. coli	KEGG id=b3260	UniProtKB=P0ABT5	PTHR11082	O	LUCA
Escherichia_coli|NP_416661.1	Schizosaccharomyces_pombe|NP_596769.2			S. pombe	PomBase=SPCC777.15	UniProtKB=O74553	E. coli	KEGG id=b3260	UniProtKB=P0ABT5	PTHR11082	O	LUCA
Escherichia_coli|NP_416661.1	Schizosaccharomyces_pombe|NP_596849.1			S. pombe	PomBase=SPBC16D10.02	UniProtKB=O94636	E. coli	KEGG id=b3262	UniProtKB=P28638	PTHR13370	O	LUCA
Escherichia_coli|NP_415359.4	Schizosaccharomyces_pombe|NP_588298.1			S. pombe	PomBase=SPCPB16A4.03c	UniProtKB=O74928	E. coli	KEGG id=b4006	UniProtKB=P15639	PTHR11692	LDO	LUCA
Escherichia_coli|NP_415315.4	Schizosaccharomyces_pombe|NP_001343004.1			S. pombe	PomBase=SPAC1F12.06c	UniProtKB=Q10348	E. coli	KEGG id=b3998	UniProtKB=P68739	PTHR28511	LDO	LUCA
Escherichia_coli|NP_418120.2	Schizosaccharomyces_pombe|NP_596491.1			S. pombe	PomBase=SPBC1778.03c	UniProtKB=Q9Y7J0	E. coli	KEGG id=b3996	UniProtKB=P32664	PTHR42904	LDO	LUCA
Escherichia_coli|YP_025306.1	Schizosaccharomyces_pombe|NP_596862.1			S. pombe	PomBase=SPAC23H4.10c	UniProtKB=P40386	E. coli	KEGG id=b3993	UniProtKB=P30137	PTHR20857	LDO	LUCA
Escherichia_coli|YP_025306.1	Schizosaccharomyces_pombe|NP_595028.1			S. pombe	PomBase=SPAC24H6.12c	UniProtKB=Q09765	E. coli	KEGG id=b3992	UniProtKB=P30138	PTHR10953	O	LUCA
Escherichia_coli|YP_025306.1	Schizosaccharomyces_pombe|NP_592767.1			S. pombe	PomBase=SPAC2G11.10c	UniProtKB=Q09810	E. coli	KEGG id=b3992	UniProtKB=P30138	PTHR10953	LDO	LUCA
Escherichia_coli|YP_025306.1	Schizosaccharomyces_pombe|NP_001342985.1			S. pombe	PomBase=SPAC323.06c	UniProtKB=Q9UT93	E. coli	KEGG id=b3992	UniProtKB=P30138	PTHR10953	O	LUCA
Escherichia_coli|NP_415275.1	Schizosaccharomyces_pombe|NP_594946.1			S. pombe	PomBase=SPAC4C5.04	UniProtKB=P79064	E. coli	KEGG id=b3992	UniProtKB=P30138	PTHR10953	O	LUCA
Escherichia_coli|NP_415434.1	Schizosaccharomyces_pombe|NP_001018819.2			S. pombe	PomBase=SPBC1604.21c	UniProtKB=O94609	E. coli	KEGG id=b3992	UniProtKB=P30138	PTHR10953	O	LUCA
Escherichia_coli|NP_415434.1	Schizosaccharomyces_pombe|NP_595751.1			S. pombe	PomBase=SPBC16H5.03c	UniProtKB=O42939	E. coli	KEGG id=b3992	UniProtKB=P30138	PTHR10953	O	LUCA
Escherichia_coli|NP_418477.1	Schizosaccharomyces_pombe|NP_595052.1			S. pombe	PomBase=SPBC6B1.05c	UniProtKB=O43069	E. coli	KEGG id=b3992	UniProtKB=P30138	PTHR10953	O	LUCA
Escherichia_coli|NP_416141.4	Schizosaccharomyces_pombe|NP_001342893.1			S. pombe	PomBase=SPBC28F2.12	UniProtKB=P36594	E. coli	KEGG id=b3988	UniProtKB=P0A8T7	PTHR19376	O	LUCA
Escherichia_coli|NP_414890.1	Schizosaccharomyces_pombe|NP_596821.1			S. pombe	PomBase=SPBC4C3.05c	UniProtKB=P15398	E. coli	KEGG id=b3988	UniProtKB=P0A8T7	PTHR19376	O	LUCA
Escherichia_coli|NP_415062.1	Schizosaccharomyces_pombe|NP_595256.1			S. pombe	PomBase=SPBC651.08c	UniProtKB=O94666	E. coli	KEGG id=b3988	UniProtKB=P0A8T7	PTHR19376	O	LUCA
Escherichia_coli|NP_414794.4	Schizosaccharomyces_pombe|NP_596348.1			S. pombe	PomBase=SPAC23G3.01	UniProtKB=Q02061	E. coli	KEGG id=b3987	UniProtKB=P0A8V2	PTHR20856	O	LUCA
Escherichia_coli|NP_414794.4	Schizosaccharomyces_pombe|NP_596849.1			S. pombe	PomBase=SPAC4G9.08c	UniProtKB=Q10233	E. coli	KEGG id=b3987	UniProtKB=P0A8V2	PTHR20856	O	LUCA
Escherichia_coli|NP_414794.4	Schizosaccharomyces_pombe|NP_596769.2			S. pombe	PomBase=SPBP23A10.07	UniProtKB=Q9P7X8	E. coli	KEGG id=b3987	UniProtKB=P0A8V2	PTHR20856	O	LUCA
Escherichia_coli|NP_414794.4	Schizosaccharomyces_pombe|NP_595008.3			S. pombe	PomBase=SPCC4B3.09c	UniProtKB=Q9USJ9	E. coli	KEGG id=b3986	UniProtKB=P0A7K2	PTHR45987	LDO	LUCA
Escherichia_coli|NP_414794.4	Schizosaccharomyces_pombe|NP_594316.1			S. pombe	PomBase=SPAC31A2.03	UniProtKB=Q09724	E. coli	KEGG id=b3985	UniProtKB=P0A7J3	PTHR11560	LDO	LUCA
Escherichia_coli|NP_417887.1	Schizosaccharomyces_pombe|NP_587978.1			S. pombe	PomBase=SPAC8F11.04	UniProtKB=Q9UT32	E. coli	KEGG id=b3984	UniProtKB=P0A7L0	PTHR23105	O	LUCA
Escherichia_coli|NP_417887.1	Schizosaccharomyces_pombe|NP_588165.3			S. pombe	PomBase=SPBC30D10.18c	UniProtKB=O14363	E. coli	KEGG id=b3984	UniProtKB=P0A7L0	PTHR23105	O	LUCA
Escherichia_coli|NP_417887.1	Schizosaccharomyces_pombe|NP_596500.1			S. pombe	PomBase=SPCC1183.08c	UniProtKB=O74836	E. coli	KEGG id=b3984	UniProtKB=P0A7L0	PTHR23105	O	LUCA
Escherichia_coli|NP_415725.1	Schizosaccharomyces_pombe|NP_595518.1			S. pombe	PomBase=SPCC306.07c	UniProtKB=Q9Y7R7	E. coli	KEGG id=b3984	UniProtKB=P0A7L0	PTHR23105	O	LUCA
Escherichia_coli|NP_417631.2	Schizosaccharomyces_pombe|NP_592863.1			S. pombe	PomBase=SPAC1486.07c	UniProtKB=Q9UTK2	E. coli	KEGG id=b3983	UniProtKB=P0A7J7	PTHR11661	LDO	LUCA
Escherichia_coli|NP_417631.2	Schizosaccharomyces_pombe|NP_594261.1			S. pombe	PomBase=SPCC16C4.13c	UniProtKB=P0CT83	E. coli	KEGG id=b3983	UniProtKB=P0A7J7	PTHR11661	O	LUCA
Escherichia_coli|NP_417631.2	Schizosaccharomyces_pombe|NP_596016.1			S. pombe	PomBase=SPCC31H12.04c	UniProtKB=P0CT84	E. coli	KEGG id=b3983	UniProtKB=P0A7J7	PTHR11661	O	LUCA
Escherichia_coli|NP_417631.2	Schizosaccharomyces_pombe|NP_596324.1			S. pombe	PomBase=SPBC9B6.04c	UniProtKB=Q9Y700	E. coli	KEGG id=b3980	UniProtKB=P0CE48	PTHR43721	O	LUCA
Escherichia_coli|NP_414953.2	Schizosaccharomyces_pombe|NP_001343040.1			S. pombe	PomBase=SPAC227.14	UniProtKB=Q9UTC5	E. coli	KEGG id=b3974	UniProtKB=P0A6I3	PTHR10285	O	LUCA
Escherichia_coli|NP_417313.1	Schizosaccharomyces_pombe|NP_595726.1			S. pombe	PomBase=SPAC630.09c	UniProtKB=Q9UUH3	E. coli	KEGG id=b3974	UniProtKB=P0A6I3	PTHR10285	O	LUCA
Escherichia_coli|NP_414584.1	Schizosaccharomyces_pombe|NP_594612.1			S. pombe	PomBase=SPCC162.11c	UniProtKB=O74427	E. coli	KEGG id=b3974	UniProtKB=P0A6I3	PTHR10285	O	LUCA
Escherichia_coli|NP_415802.1	Schizosaccharomyces_pombe|NP_594510.1			S. pombe	PomBase=SPBC30D10.07c	UniProtKB=O14353	E. coli	KEGG id=b3973	UniProtKB=P06709	PTHR12835	LDO	LUCA
Escherichia_coli|NP_415802.1	Schizosaccharomyces_pombe|NP_596653.1			S. pombe	PomBase=SPCC576.02	UniProtKB=O74886	E. coli	KEGG id=b3967	UniProtKB=P22634	PTHR21198	O	LUCA
Escherichia_coli|NP_417046.1	Schizosaccharomyces_pombe|NP_594037.1			S. pombe	PomBase=SPBC1539.03c	UniProtKB=P50514	E. coli	KEGG id=b3960	UniProtKB=P11447	PTHR43814	LDO	LUCA
Escherichia_coli|NP_416909.1	Schizosaccharomyces_pombe|NP_593343.1			S. pombe	PomBase=SPBC1773.14	UniProtKB=P40369	E. coli	KEGG id=b3960	UniProtKB=P11447	PTHR43814	O	LUCA
Escherichia_coli|NP_417418.1	Schizosaccharomyces_pombe|NP_593320.1			S. pombe	PomBase=SPAC4G9.09c	UniProtKB=P31318	E. coli	KEGG id=b3959	UniProtKB=P0A6C8	PTHR23342	LDO	LUCA
Escherichia_coli|NP_416749.4	Schizosaccharomyces_pombe|NP_001342807.1			S. pombe	PomBase=SPBC725.14	UniProtKB=O94330	E. coli	KEGG id=b3959	UniProtKB=P0A6C8	PTHR23342	O	LUCA
Escherichia_coli|NP_416959.1	Schizosaccharomyces_pombe|NP_001342725.1			S. pombe	PomBase=SPCC757.05c	UniProtKB=O74916	E. coli	KEGG id=b3957	UniProtKB=P23908	PTHR43808	O	LUCA
Escherichia_coli|NP_418760.1	Schizosaccharomyces_pombe|NP_595128.1			S. pombe	PomBase=SPAC13F5.03c	UniProtKB=O13702	E. coli	KEGG id=b3945	UniProtKB=P0A9S5	PTHR43616	LDO	LUCA
Escherichia_coli|NP_418028.1	Schizosaccharomyces_pombe|NP_587687.1			S. pombe	PomBase=SPAC343.10	UniProtKB=O74927	E. coli	KEGG id=b3941	UniProtKB=P0AEZ1	PTHR45754	O	LUCA
Escherichia_coli|NP_418028.1	Schizosaccharomyces_pombe|NP_587976.1			S. pombe	PomBase=SPAC56F8.10	UniProtKB=Q10258	E. coli	KEGG id=b3941	UniProtKB=P0AEZ1	PTHR45754	LDO	LUCA
Escherichia_coli|NP_415915.1	Schizosaccharomyces_pombe|NP_596686.1			S. pombe	PomBase=SPBC19F5.04	UniProtKB=O60163	E. coli	KEGG id=b3940	UniProtKB=P00562	PTHR21499	O	LUCA
Escherichia_coli|NP_417432.1	Schizosaccharomyces_pombe|NP_001018766.1			S. pombe	PomBase=SPAC23A1.14c	UniProtKB=O42851	E. coli	KEGG id=b3939	UniProtKB=P00935	PTHR11808	O	LUCA
Escherichia_coli|NP_417432.1	Schizosaccharomyces_pombe|NP_001018773.1			S. pombe	PomBase=SPCC11E10.01	UniProtKB=O94350	E. coli	KEGG id=b3939	UniProtKB=P00935	PTHR11808	O	LUCA
Escherichia_coli|NP_417432.1	Schizosaccharomyces_pombe|NP_592784.1			S. pombe	PomBase=SPAC977.17	UniProtKB=Q9P7T9	E. coli	KEGG id=b3927	UniProtKB=P0AER0	PTHR43829	LDO	LUCA
Escherichia_coli|NP_417213.1	Schizosaccharomyces_pombe|NP_593952.1			S. pombe	PomBase=SPCPJ732.02c	UniProtKB=Q9C0U6	E. coli	KEGG id=b3926	UniProtKB=P0A6F3	PTHR10196	O	LUCA
Escherichia_coli|NP_416314.1	Schizosaccharomyces_pombe|NP_595203.2			S. pombe	PomBase=SPAC1F12.10c	UniProtKB=Q10352	E. coli	KEGG id=b3924	UniProtKB=P28861	PTHR43112	O	LUCA
Escherichia_coli|NP_417822.1	Schizosaccharomyces_pombe|NP_595664.1			S. pombe	PomBase=SPCC330.03c	UniProtKB=O74875	E. coli	KEGG id=b3924	UniProtKB=P28861	PTHR43112	O	LUCA
Escherichia_coli|NP_418600.4	Schizosaccharomyces_pombe|NP_596653.1			S. pombe	PomBase=SPCC24B10.21	UniProtKB=P07669	E. coli	KEGG id=b3919	UniProtKB=P0A858	PTHR21139	O	LUCA
Escherichia_coli|NP_417811.1	Schizosaccharomyces_pombe|NP_588051.1			S. pombe	PomBase=SPBC16H5.02	UniProtKB=O42938	E. coli	KEGG id=b3916	UniProtKB=P0A796	PTHR13697	LDO	LUCA
Escherichia_coli|NP_417811.1	Schizosaccharomyces_pombe|NP_595939.1			S. pombe	PomBase=SPCC1020.03	UniProtKB=O59758	E. coli	KEGG id=b3915	UniProtKB=P69380	PTHR43840	O	LUCA
Escherichia_coli|NP_415996.2	Schizosaccharomyces_pombe|NP_595034.1			S. pombe	PomBase=SPBC16A3.14	UniProtKB=O42919	E. coli	KEGG id=b3908	UniProtKB=P00448	PTHR43595	LDO	LUCA
Escherichia_coli|NP_417366.1	Schizosaccharomyces_pombe|NP_595892.1			S. pombe	PomBase=SPBC3H7.04	UniProtKB=O74379	E. coli	KEGG id=b3908	UniProtKB=P00448	PTHR43595	LDO	LUCA
Escherichia_coli|NP_418375.1	Schizosaccharomyces_pombe|NP_596318.1			S. pombe	PomBase=SPCPJ732.02c	UniProtKB=Q9C0U6	E. coli	KEGG id=b3904	UniProtKB=P32171	PTHR10196	O	LUCA
Escherichia_coli|NP_416293.1	Schizosaccharomyces_pombe|NP_001342712.1			S. pombe	PomBase=SPAC8C9.05	UniProtKB=O14274	E. coli	KEGG id=b3887	UniProtKB=P0A6M4	PTHR10472	LDO	LUCA
Escherichia_coli|NP_418045.4	Schizosaccharomyces_pombe|NP_595007.1			S. pombe	PomBase=SPBC16G5.02c	UniProtKB=O60116	E. coli	KEGG id=b3883	UniProtKB=P32143	PTHR10584	O	LUCA
Escherichia_coli|NP_415721.1	Schizosaccharomyces_pombe|NP_593965.1			S. pombe	PomBase=SPAC1002.16c	UniProtKB=Q9US44	E. coli	KEGG id=b3874	UniProtKB=P32135	PTHR43791	O	LUCA
Escherichia_coli|NP_417321.2	Schizosaccharomyces_pombe|NP_596686.1			S. pombe	PomBase=SPAC1039.04	UniProtKB=Q9US37	E. coli	KEGG id=b3874	UniProtKB=P32135	PTHR43791	O	LUCA
Escherichia_coli|NP_416993.2	Schizosaccharomyces_pombe|NP_593510.1			S. pombe	PomBase=SPAC11D3.18c	UniProtKB=Q10097	E. coli	KEGG id=b3874	UniProtKB=P32135	PTHR43791	O	LUCA
Escherichia_coli|NP_414985.1	Schizosaccharomyces_pombe|NP_593983.1			S. pombe	PomBase=SPAC1B3.15c	UniProtKB=O13879	E. coli	KEGG id=b3874	UniProtKB=P32135	PTHR43791	O	LUCA
Escherichia_coli|NP_417231.1	Schizosaccharomyces_pombe|NP_587757.1			S. pombe	PomBase=SPAC1B3.16c	UniProtKB=O13880	E. coli	KEGG id=b3874	UniProtKB=P32135	PTHR43791	O	LUCA
Escherichia_coli|NP_417231.1	Schizosaccharomyces_pombe|NP_594440.1			S. pombe	PomBase=SPBC1683.12	UniProtKB=Q9P6J0	E. coli	KEGG id=b3874	UniProtKB=P32135	PTHR43791	O	LUCA
Escherichia_coli|NP_417231.1	Schizosaccharomyces_pombe|NP_595255.1			S. pombe	PomBase=SPBC1773.15	UniProtKB=O94572	E. coli	KEGG id=b3874	UniProtKB=P32135	PTHR43791	O	LUCA
Escherichia_coli|NP_416366.1	Schizosaccharomyces_pombe|NP_001342729.1			S. pombe	PomBase=SPBC2G2.01c	UniProtKB=O43000	E. coli	KEGG id=b3874	UniProtKB=P32135	PTHR43791	O	LUCA
Escherichia_coli|NP_416366.1	Schizosaccharomyces_pombe|NP_593614.1			S. pombe	PomBase=SPBC460.05	UniProtKB=B5BP49	E. coli	KEGG id=b3874	UniProtKB=P32135	PTHR43791	O	LUCA
Escherichia_coli|NP_417485.4	Schizosaccharomyces_pombe|NP_594178.1			S. pombe	PomBase=SPBPB10D8.01	UniProtKB=Q9C0V8	E. coli	KEGG id=b3874	UniProtKB=P32135	PTHR43791	O	LUCA
Escherichia_coli|NP_415898.1	Schizosaccharomyces_pombe|NP_595020.1			S. pombe	PomBase=SPCC417.10	UniProtKB=O94491	E. coli	KEGG id=b3874	UniProtKB=P32135	PTHR43791	O	LUCA
Escherichia_coli|NP_415654.1	Schizosaccharomyces_pombe|NP_594397.1			S. pombe	PomBase=SPCC757.13	UniProtKB=O74923	E. coli	KEGG id=b3874	UniProtKB=P32135	PTHR43791	O	LUCA
Escherichia_coli|NP_415818.1	Schizosaccharomyces_pombe|NP_594998.1			S. pombe	PomBase=SPCPB1C11.03	UniProtKB=Q9C0U9	E. coli	KEGG id=b3874	UniProtKB=P32135	PTHR43791	O	LUCA
Escherichia_coli|NP_417259.1	Schizosaccharomyces_pombe|NP_001018769.2			S. pombe	PomBase=SPAC27E2.02	UniProtKB=O13997	E. coli	KEGG id=b3848	UniProtKB=P27862	PTHR16301	LDO	LUCA
Escherichia_coli|NP_417318.1	Schizosaccharomyces_pombe|NP_593858.2			S. pombe	PomBase=SPBC14C8.09c	UniProtKB=O60090	E. coli	KEGG id=b3848	UniProtKB=P27862	PTHR16301	O	LUCA
Escherichia_coli|NP_417318.1	Schizosaccharomyces_pombe|NP_593320.1			S. pombe	PomBase=SPAC12B10.05	UniProtKB=Q10439	E. coli	KEGG id=b3847	UniProtKB=P21165	PTHR43226	O	LUCA
Escherichia_coli|NP_416167.1	Schizosaccharomyces_pombe|NP_592823.1			S. pombe	PomBase=SPAC1B3.06c	UniProtKB=O13871	E. coli	KEGG id=b3833	UniProtKB=P0A887	PTHR43591	O	LUCA
Escherichia_coli|NP_417105.1	Schizosaccharomyces_pombe|NP_594181.1			S. pombe	PomBase=SPBC1347.09	UniProtKB=O94628	E. coli	KEGG id=b3833	UniProtKB=P0A887	PTHR43591	O	LUCA
Escherichia_coli|NP_417105.1	Schizosaccharomyces_pombe|NP_594232.1			S. pombe	PomBase=SPCC5E4.05c	UniProtKB=O94305	E. coli	KEGG id=b3825	UniProtKB=P07000	PTHR11614	O	LUCA
Escherichia_coli|NP_416616.4	Schizosaccharomyces_pombe|NP_592852.1			S. pombe	PomBase=SPAC212.11	UniProtKB=P0CT33	E. coli	KEGG id=b3822	UniProtKB=P15043	PTHR13710	O	LUCA
Escherichia_coli|NP_416606.1	Schizosaccharomyces_pombe|NP_587935.1			S. pombe	PomBase=SPAC2G11.12	UniProtKB=Q09811	E. coli	KEGG id=b3822	UniProtKB=P15043	PTHR13710	LDO	LUCA
Escherichia_coli|NP_416606.1	Schizosaccharomyces_pombe|NP_596524.1			S. pombe	PomBase=SPBCPT2R1.08c	UniProtKB=Q1RKN3	E. coli	KEGG id=b3822	UniProtKB=P15043	PTHR13710	O	LUCA
Escherichia_coli|NP_417662.1	Schizosaccharomyces_pombe|NP_001343004.1			S. pombe	PomBase=SPAC4H3.05	UniProtKB=Q10213	E. coli	KEGG id=b3813	UniProtKB=P03018	PTHR11070	LDO	LUCA
Escherichia_coli|NP_414602.1	Schizosaccharomyces_pombe|NP_594068.1			S. pombe	PomBase=SPBC336.01	UniProtKB=Q9USU3	E. coli	KEGG id=b3813	UniProtKB=P03018	PTHR11070	O	LUCA
Escherichia_coli|NP_414602.1	Schizosaccharomyces_pombe|NP_594186.1			S. pombe	PomBase=SPAC24B11.13	UniProtKB=Q09899	E. coli	KEGG id=b3805	UniProtKB=P06983	PTHR11557	LDO	LUCA
Escherichia_coli|NP_414693.1	Schizosaccharomyces_pombe|NP_001343004.1			S. pombe	PomBase=SPBPB10D8.02c	UniProtKB=Q9C0V7	E. coli	KEGG id=b3801	UniProtKB=P25549	PTHR42693	LDO	LUCA
Escherichia_coli|NP_414600.1	Schizosaccharomyces_pombe|NP_592881.1			S. pombe	PomBase=SPBPB2B2.11	UniProtKB=Q9HDU4	E. coli	KEGG id=b3788	UniProtKB=P27830	PTHR43000	O	LUCA
Escherichia_coli|NP_417904.1	Schizosaccharomyces_pombe|NP_593273.1			S. pombe	PomBase=SPAC4H3.05	UniProtKB=Q10213	E. coli	KEGG id=b3778	UniProtKB=P09980	PTHR11070	O	LUCA
Escherichia_coli|NP_414574.1	Schizosaccharomyces_pombe|NP_596685.1			S. pombe	PomBase=SPBC336.01	UniProtKB=Q9USU3	E. coli	KEGG id=b3778	UniProtKB=P09980	PTHR11070	O	LUCA
Escherichia_coli|NP_418707.1	Schizosaccharomyces_pombe|NP_001343004.1			S. pombe	PomBase=SPBC56F2.12	UniProtKB=P78827	E. coli	KEGG id=b3774	UniProtKB=P05793	PTHR21371	LDO	LUCA
Escherichia_coli|NP_416687.1	Schizosaccharomyces_pombe|NP_001342985.1			S. pombe	PomBase=SPBC1677.03c	UniProtKB=O94634	E. coli	KEGG id=b3772	UniProtKB=P04968	PTHR48078	LDO	LUCA
Escherichia_coli|NP_418228.2	Schizosaccharomyces_pombe|NP_593584.1			S. pombe	PomBase=SPBC19G7.02	UniProtKB=O42951	E. coli	KEGG id=b3770	UniProtKB=P0AB80	PTHR42743	LDO	LUCA
Escherichia_coli|NP_416372.1	Schizosaccharomyces_pombe|NP_001343004.1			S. pombe	PomBase=SPAC1399.02	UniProtKB=Q9HE13	E. coli	KEGG id=b3754	UniProtKB=P31474	PTHR23501	O	LUCA
Escherichia_coli|NP_418395.1	Schizosaccharomyces_pombe|NP_596817.1			S. pombe	PomBase=SPAC1F8.03c	UniProtKB=Q92341	E. coli	KEGG id=b3754	UniProtKB=P31474	PTHR23501	O	LUCA
Escherichia_coli|NP_417583.4	Schizosaccharomyces_pombe|NP_596433.1			S. pombe	PomBase=SPAC3H1.06c	UniProtKB=Q10072	E. coli	KEGG id=b3754	UniProtKB=P31474	PTHR23501	O	LUCA
Escherichia_coli|NP_416478.2	Schizosaccharomyces_pombe|NP_594284.1			S. pombe	PomBase=SPBC12C2.13c	UniProtKB=Q09752	E. coli	KEGG id=b3754	UniProtKB=P31474	PTHR23501	O	LUCA
Escherichia_coli|NP_414846.1	Schizosaccharomyces_pombe|NP_594582.1			S. pombe	PomBase=SPBC16A3.17c	UniProtKB=O42922	E. coli	KEGG id=b3754	UniProtKB=P31474	PTHR23501	O	LUCA
Escherichia_coli|NP_415058.1	Schizosaccharomyces_pombe|NP_594502.2			S. pombe	PomBase=SPBC3E7.06c	UniProtKB=O59726	E. coli	KEGG id=b3754	UniProtKB=P31474	PTHR23501	O	LUCA
Escherichia_coli|NP_417818.1	Schizosaccharomyces_pombe|NP_588255.1			S. pombe	PomBase=SPBC460.03	UniProtKB=B5BP47	E. coli	KEGG id=b3754	UniProtKB=P31474	PTHR23501	O	LUCA
Escherichia_coli|NP_418663.1	Schizosaccharomyces_pombe|NP_593890.1			S. pombe	PomBase=SPBC4F6.09	UniProtKB=O74395	E. coli	KEGG id=b3754	UniProtKB=P31474	PTHR23501	O	LUCA
Escherichia_coli|NP_416219.1	Schizosaccharomyces_pombe|NP_592942.1			S. pombe	PomBase=SPCC61.01c	UniProtKB=O94607	E. coli	KEGG id=b3754	UniProtKB=P31474	PTHR23501	O	LUCA
Escherichia_coli|NP_416219.1	Schizosaccharomyces_pombe|NP_594946.1			S. pombe	PomBase=SPBC16G5.02c	UniProtKB=O60116	E. coli	KEGG id=b3752	UniProtKB=P0A9J6	PTHR10584	LDO	LUCA
Escherichia_coli|NP_417071.1	Schizosaccharomyces_pombe|NP_592863.1			S. pombe	PomBase=SPBC30B4.06c	UniProtKB=O13670	E. coli	KEGG id=b3741	UniProtKB=P0A6U3	PTHR11806	LDO	LUCA
Escherichia_coli|NP_415280.3	Schizosaccharomyces_pombe|NP_596858.1			S. pombe	PomBase=SPMIT.10	UniProtKB=P21537	E. coli	KEGG id=b3737	UniProtKB=P68699	PTHR10031	LDO	LUCA
Escherichia_coli|NP_418415.1	Schizosaccharomyces_pombe|NP_595506.1			S. pombe	PomBase=SPAC14C4.14	UniProtKB=P24487	E. coli	KEGG id=b3734	UniProtKB=P0ABB0	PTHR48082	LDO	LUCA
Escherichia_coli|NP_418415.1	Schizosaccharomyces_pombe|NP_596300.1			S. pombe	PomBase=SPAC222.12c	UniProtKB=P22068	E. coli	KEGG id=b3732	UniProtKB=P0ABB4	PTHR15184	O	LUCA
Escherichia_coli|YP_026251.1	Schizosaccharomyces_pombe|NP_594341.1			S. pombe	PomBase=SPBC13E7.04	UniProtKB=Q9P6R6	E. coli	KEGG id=b3731	UniProtKB=P0A6E6	PTHR13822	LDO	LUCA
Escherichia_coli|NP_415318.1	Schizosaccharomyces_pombe|NP_596523.1			S. pombe	PomBase=SPBC12C2.11	UniProtKB=Q09740	E. coli	KEGG id=b3729	UniProtKB=P17169	PTHR10937	LDO	LUCA
Escherichia_coli|NP_417412.1	Schizosaccharomyces_pombe|NP_592806.1			S. pombe	PomBase=SPBC887.17	UniProtKB=O94300	E. coli	KEGG id=b3714	UniProtKB=P31466	PTHR43337	LDO	LUCA
Escherichia_coli|NP_417412.1	Schizosaccharomyces_pombe|NP_596844.1			S. pombe	PomBase=SPCC4B3.06c	UniProtKB=Q9USJ6	E. coli	KEGG id=b3713	UniProtKB=P0AGE6	PTHR30543	LDO	LUCA
Escherichia_coli|NP_418236.1	Schizosaccharomyces_pombe|NP_001342756.1			S. pombe	PomBase=SPAC17C9.02c	UniProtKB=Q10474	E. coli	KEGG id=b3712	UniProtKB=P0ADM8	PTHR12215	O	LUCA
Escherichia_coli|NP_415448.1	Schizosaccharomyces_pombe|NP_593264.1			S. pombe	PomBase=SPAC11D3.05	UniProtKB=Q10084	E. coli	KEGG id=b3710	UniProtKB=P31462	PTHR23502	O	LUCA
Escherichia_coli|NP_415931.4	Schizosaccharomyces_pombe|NP_593091.1			S. pombe	PomBase=SPAC17A2.01	UniProtKB=P33532	E. coli	KEGG id=b3710	UniProtKB=P31462	PTHR23502	O	LUCA
Escherichia_coli|NP_415931.4	Schizosaccharomyces_pombe|NP_593253.1			S. pombe	PomBase=SPAC17C9.16c	UniProtKB=Q10487	E. coli	KEGG id=b3710	UniProtKB=P31462	PTHR23502	O	LUCA
Escherichia_coli|NP_415931.4	Schizosaccharomyces_pombe|NP_593629.1			S. pombe	PomBase=SPAC750.02c	UniProtKB=P0CU10	E. coli	KEGG id=b3710	UniProtKB=P31462	PTHR23502	O	LUCA
Escherichia_coli|NP_415931.4	Schizosaccharomyces_pombe|NP_595686.2			S. pombe	PomBase=SPAPB1A11.01	UniProtKB=Q9HDX4	E. coli	KEGG id=b3710	UniProtKB=P31462	PTHR23502	O	LUCA
Escherichia_coli|NP_415931.4	Schizosaccharomyces_pombe|NP_595890.2			S. pombe	PomBase=SPBC1271.10c	UniProtKB=O94343	E. coli	KEGG id=b3710	UniProtKB=P31462	PTHR23502	O	LUCA
Escherichia_coli|NP_415859.1	Schizosaccharomyces_pombe|NP_594854.1			S. pombe	PomBase=SPBC1348.05	UniProtKB=Q9P3V5	E. coli	KEGG id=b3710	UniProtKB=P31462	PTHR23502	O	LUCA
Escherichia_coli|NP_415859.1	Schizosaccharomyces_pombe|NP_596324.1			S. pombe	PomBase=SPBC36.01c	UniProtKB=O59698	E. coli	KEGG id=b3710	UniProtKB=P31462	PTHR23502	O	LUCA
Escherichia_coli|NP_415859.1	Schizosaccharomyces_pombe|NP_596016.1			S. pombe	PomBase=SPBC36.02c	UniProtKB=O59699	E. coli	KEGG id=b3710	UniProtKB=P31462	PTHR23502	O	LUCA
Escherichia_coli|NP_415859.1	Schizosaccharomyces_pombe|NP_592863.1			S. pombe	PomBase=SPBC36.03c	UniProtKB=O59700	E. coli	KEGG id=b3710	UniProtKB=P31462	PTHR23502	O	LUCA
Schizosaccharomyces_pombe|NP_594181.1	Escherichia_coli|NP_417105.1			S. pombe	PomBase=SPBC409.08	UniProtKB=Q7Z9I0	E. coli	KEGG id=b3710	UniProtKB=P31462	PTHR23502	O	LUCA
Schizosaccharomyces_pombe|NP_596817.1	Escherichia_coli|NP_418395.1			S. pombe	PomBase=SPBC530.02	UniProtKB=O59738	E. coli	KEGG id=b3710	UniProtKB=P31462	PTHR23502	O	LUCA
Schizosaccharomyces_pombe|NP_595751.1	Escherichia_coli|NP_415434.1			S. pombe	PomBase=SPBC530.15c	UniProtKB=O74829	E. coli	KEGG id=b3710	UniProtKB=P31462	PTHR23502	O	LUCA
Schizosaccharomyces_pombe|NP_596653.1	Escherichia_coli|NP_415802.1			S. pombe	PomBase=SPBC609.04	UniProtKB=O94528	E. coli	KEGG id=b3710	UniProtKB=P31462	PTHR23502	O	LUCA
Schizosaccharomyces_pombe|NP_596653.1	Escherichia_coli|NP_418600.4			S. pombe	PomBase=SPBC947.06c	UniProtKB=O43081	E. coli	KEGG id=b3710	UniProtKB=P31462	PTHR23502	O	LUCA
Schizosaccharomyces_pombe|NP_592767.1	Escherichia_coli|YP_025306.1			S. pombe	PomBase=SPBPB2B2.16c	UniProtKB=P0CU11	E. coli	KEGG id=b3710	UniProtKB=P31462	PTHR23502	O	LUCA
Schizosaccharomyces_pombe|NP_596769.2	Escherichia_coli|NP_414794.4			S. pombe	PomBase=SPCC1529.01	UniProtKB=Q9USN4	E. coli	KEGG id=b3710	UniProtKB=P31462	PTHR23502	O	LUCA
Schizosaccharomyces_pombe|NP_596769.2	Escherichia_coli|NP_416661.1			S. pombe	PomBase=SPCC569.05c	UniProtKB=Q9Y7S4	E. coli	KEGG id=b3710	UniProtKB=P31462	PTHR23502	O	LUCA
Schizosaccharomyces_pombe|NP_596858.1	Escherichia_coli|NP_415280.3			S. pombe	PomBase=SPCC576.17c	UniProtKB=O74899	E. coli	KEGG id=b3710	UniProtKB=P31462	PTHR23502	O	LUCA
Schizosaccharomyces_pombe|NP_593858.2	Escherichia_coli|NP_417318.1			S. pombe	PomBase=SPCC794.04c	UniProtKB=O59814	E. coli	KEGG id=b3710	UniProtKB=P31462	PTHR23502	O	LUCA
Schizosaccharomyces_pombe|NP_001018773.1	Escherichia_coli|NP_417432.1			S. pombe	PomBase=SPCC965.13	UniProtKB=O59833	E. coli	KEGG id=b3710	UniProtKB=P31462	PTHR23502	O	LUCA
Schizosaccharomyces_pombe|NP_594502.2	Escherichia_coli|NP_415058.1			S. pombe	PomBase=SPAC222.05c	UniProtKB=Q9UTE7	E. coli	KEGG id=b3706	UniProtKB=P25522	PTHR42714	LDO	LUCA
Schizosaccharomyces_pombe|NP_001342893.1	Escherichia_coli|NP_416141.4			S. pombe	PomBase=SPAC9G1.04	UniProtKB=O14300	E. coli	KEGG id=b3705	UniProtKB=P25714	PTHR12428	O	LUCA
Schizosaccharomyces_pombe|NP_595007.1	Escherichia_coli|NP_418045.4			S. pombe	PomBase=SPBP4H10.03	UniProtKB=O43092	E. coli	KEGG id=b3705	UniProtKB=P25714	PTHR12428	O	LUCA
Schizosaccharomyces_pombe|NP_593253.1	Escherichia_coli|NP_415931.4			S. pombe	PomBase=SPCC1442.15c	UniProtKB=O94587	E. coli	KEGG id=b3705	UniProtKB=P25714	PTHR12428	O	LUCA
Schizosaccharomyces_pombe|NP_595939.1	Escherichia_coli|NP_417811.1			S. pombe	PomBase=SPBC21C3.04c	UniProtKB=Q9P7L9	E. coli	KEGG id=b3703	UniProtKB=P0A7P5	PTHR14503	LDO	LUCA
Schizosaccharomyces_pombe|NP_592942.1	Escherichia_coli|NP_416219.1			S. pombe	PomBase=SPBPB10D8.02c	UniProtKB=Q9C0V7	E. coli	KEGG id=b3678	UniProtKB=P31447	PTHR42693	O	LUCA
Schizosaccharomyces_pombe|NP_595028.1	Escherichia_coli|YP_025306.1			S. pombe	PomBase=SPAC11D3.05	UniProtKB=Q10084	E. coli	KEGG id=b3673	UniProtKB=P31442	PTHR23502	O	LUCA
Schizosaccharomyces_pombe|NP_001342712.1	Escherichia_coli|NP_416293.1			S. pombe	PomBase=SPAC17A2.01	UniProtKB=P33532	E. coli	KEGG id=b3673	UniProtKB=P31442	PTHR23502	O	LUCA
Schizosaccharomyces_pombe|NP_593273.1	Escherichia_coli|NP_417904.1			S. pombe	PomBase=SPAC17C9.16c	UniProtKB=Q10487	E. coli	KEGG id=b3673	UniProtKB=P31442	PTHR23502	O	LUCA
Schizosaccharomyces_pombe|NP_596066.1	Escherichia_coli|NP_416960.1			S. pombe	PomBase=SPAC750.02c	UniProtKB=P0CU10	E. coli	KEGG id=b3673	UniProtKB=P31442	PTHR23502	O	LUCA
Schizosaccharomyces_pombe|NP_594582.1	Escherichia_coli|NP_414846.1			S. pombe	PomBase=SPAPB1A11.01	UniProtKB=Q9HDX4	E. coli	KEGG id=b3673	UniProtKB=P31442	PTHR23502	O	LUCA
Schizosaccharomyces_pombe|NP_595664.1	Escherichia_coli|NP_417822.1			S. pombe	PomBase=SPBC1271.10c	UniProtKB=O94343	E. coli	KEGG id=b3673	UniProtKB=P31442	PTHR23502	O	LUCA
Schizosaccharomyces_pombe|NP_594510.1	Escherichia_coli|NP_415802.1			S. pombe	PomBase=SPBC1348.05	UniProtKB=Q9P3V5	E. coli	KEGG id=b3673	UniProtKB=P31442	PTHR23502	O	LUCA
Schizosaccharomyces_pombe|NP_594316.1	Escherichia_coli|NP_414794.4			S. pombe	PomBase=SPBC36.01c	UniProtKB=O59698	E. coli	KEGG id=b3673	UniProtKB=P31442	PTHR23502	O	LUCA
Schizosaccharomyces_pombe|NP_594316.1	Escherichia_coli|NP_416661.1			S. pombe	PomBase=SPBC36.02c	UniProtKB=O59699	E. coli	KEGG id=b3673	UniProtKB=P31442	PTHR23502	O	LUCA
Schizosaccharomyces_pombe|NP_594284.1	Escherichia_coli|NP_416478.2			S. pombe	PomBase=SPBC36.03c	UniProtKB=O59700	E. coli	KEGG id=b3673	UniProtKB=P31442	PTHR23502	O	LUCA
Schizosaccharomyces_pombe|NP_596849.1	Escherichia_coli|NP_414794.4			S. pombe	PomBase=SPBC409.08	UniProtKB=Q7Z9I0	E. coli	KEGG id=b3673	UniProtKB=P31442	PTHR23502	O	LUCA
Schizosaccharomyces_pombe|NP_596849.1	Escherichia_coli|NP_416661.1			S. pombe	PomBase=SPBC530.02	UniProtKB=O59738	E. coli	KEGG id=b3673	UniProtKB=P31442	PTHR23502	O	LUCA
Schizosaccharomyces_pombe|NP_593264.1	Escherichia_coli|NP_418478.1			S. pombe	PomBase=SPBC530.15c	UniProtKB=O74829	E. coli	KEGG id=b3673	UniProtKB=P31442	PTHR23502	O	LUCA
Schizosaccharomyces_pombe|NP_593264.1	Escherichia_coli|NP_415448.1			S. pombe	PomBase=SPBC609.04	UniProtKB=O94528	E. coli	KEGG id=b3673	UniProtKB=P31442	PTHR23502	O	LUCA
Schizosaccharomyces_pombe|NP_595892.1	Escherichia_coli|NP_417366.1			S. pombe	PomBase=SPBC947.06c	UniProtKB=O43081	E. coli	KEGG id=b3673	UniProtKB=P31442	PTHR23502	O	LUCA
Schizosaccharomyces_pombe|NP_588051.1	Escherichia_coli|NP_417811.1			S. pombe	PomBase=SPBPB2B2.16c	UniProtKB=P0CU11	E. coli	KEGG id=b3673	UniProtKB=P31442	PTHR23502	O	LUCA
Schizosaccharomyces_pombe|NP_593614.1	Escherichia_coli|NP_416366.1			S. pombe	PomBase=SPCC1529.01	UniProtKB=Q9USN4	E. coli	KEGG id=b3673	UniProtKB=P31442	PTHR23502	O	LUCA
Schizosaccharomyces_pombe|NP_596821.1	Escherichia_coli|NP_414890.1			S. pombe	PomBase=SPCC569.05c	UniProtKB=Q9Y7S4	E. coli	KEGG id=b3673	UniProtKB=P31442	PTHR23502	O	LUCA
Schizosaccharomyces_pombe|NP_594037.1	Escherichia_coli|NP_417046.1			S. pombe	PomBase=SPCC576.17c	UniProtKB=O74899	E. coli	KEGG id=b3673	UniProtKB=P31442	PTHR23502	O	LUCA
Schizosaccharomyces_pombe|NP_594946.1	Escherichia_coli|NP_416219.1			S. pombe	PomBase=SPCC794.04c	UniProtKB=O59814	E. coli	KEGG id=b3673	UniProtKB=P31442	PTHR23502	O	LUCA
Schizosaccharomyces_pombe|NP_594946.1	Escherichia_coli|NP_415275.1			S. pombe	PomBase=SPCC965.13	UniProtKB=O59833	E. coli	KEGG id=b3673	UniProtKB=P31442	PTHR23502	O	LUCA
Schizosaccharomyces_pombe|NP_593320.1	Escherichia_coli|NP_417318.1			S. pombe	PomBase=SPBP35G2.07	UniProtKB=P36620	E. coli	KEGG id=b3671	UniProtKB=P08142	PTHR18968	O	LUCA
Schizosaccharomyces_pombe|NP_593320.1	Escherichia_coli|NP_417418.1			S. pombe	PomBase=SPBC887.17	UniProtKB=O94300	E. coli	KEGG id=b3664	UniProtKB=P31440	PTHR43337	O	LUCA
Schizosaccharomyces_pombe|NP_594068.1	Escherichia_coli|NP_414602.1			S. pombe	PomBase=SPAC1399.01c	UniProtKB=Q9HE12	E. coli	KEGG id=b3654	UniProtKB=P0AGM9	PTHR42810	LDO	LUCA
Schizosaccharomyces_pombe|NP_595034.1	Escherichia_coli|NP_415996.2			S. pombe	PomBase=SPBC1198.05	UniProtKB=Q9P6I5	E. coli	KEGG id=b3648	UniProtKB=P60546	PTHR23117	LDO	LUCA
Schizosaccharomyces_pombe|NP_593890.1	Escherichia_coli|NP_418663.1			S. pombe	PomBase=SPAC644.05c	UniProtKB=Q9P6Q5	E. coli	KEGG id=b3640	UniProtKB=P06968	PTHR11241	LDO	LUCA
Schizosaccharomyces_pombe|NP_588389.1	Escherichia_coli|NP_416913.1			S. pombe	PomBase=SPBC14C8.10	UniProtKB=O60091	E. coli	KEGG id=b3637	UniProtKB=P0A7M2	PTHR13528	LDO	LUCA
Schizosaccharomyces_pombe|NP_595008.3	Escherichia_coli|NP_414794.4			S. pombe	PomBase=SPBC4F6.08c	UniProtKB=O74394	E. coli	KEGG id=b3636	UniProtKB=P0A7N9	PTHR15238	LDO	LUCA
Schizosaccharomyces_pombe|NP_595008.3	Escherichia_coli|NP_416661.1			S. pombe	PomBase=SPAC21E11.08	UniProtKB=Q09925	E. coli	KEGG id=b3617	UniProtKB=P0AB77	PTHR13693	O	LUCA
Schizosaccharomyces_pombe|NP_595051.2	Escherichia_coli|NP_416661.1			S. pombe	PomBase=SPAC2F3.09	UniProtKB=O14092	E. coli	KEGG id=b3617	UniProtKB=P0AB77	PTHR13693	O	LUCA
Schizosaccharomyces_pombe|NP_595052.1	Escherichia_coli|NP_418477.1			S. pombe	PomBase=SPAC15E1.09	UniProtKB=Q9UTI2	E. coli	KEGG id=b3610	UniProtKB=P0AC62	PTHR45694	LDO	LUCA
Schizosaccharomyces_pombe|NP_595890.2	Escherichia_coli|NP_415931.4			S. pombe	PomBase=SPAC4F10.20	UniProtKB=O36032	E. coli	KEGG id=b3610	UniProtKB=P0AC62	PTHR45694	LDO	LUCA
Schizosaccharomyces_pombe|NP_595255.1	Escherichia_coli|NP_417231.1			S. pombe	PomBase=SPCC1450.06c	UniProtKB=Q9Y7N3	E. coli	KEGG id=b3610	UniProtKB=P0AC62	PTHR45694	O	LUCA
Schizosaccharomyces_pombe|NP_588298.1	Escherichia_coli|NP_415359.4			S. pombe	PomBase=SPAC23D3.04c	UniProtKB=Q09845	E. coli	KEGG id=b3608	UniProtKB=P0A6S7	PTHR11728	O	LUCA
Schizosaccharomyces_pombe|NP_596500.1	Escherichia_coli|NP_417887.1			S. pombe	PomBase=SPBC215.05	UniProtKB=P21696	E. coli	KEGG id=b3608	UniProtKB=P0A6S7	PTHR11728	O	LUCA
Schizosaccharomyces_pombe|NP_594232.1	Escherichia_coli|NP_417105.1			S. pombe	PomBase=SPAC30C2.02	UniProtKB=Q9P6K9	E. coli	KEGG id=b3594	UniProtKB=P0ADK6	PTHR12697	LDO	LUCA
Schizosaccharomyces_pombe|NP_001342729.1	Escherichia_coli|NP_416366.1			S. pombe	PomBase=SPBC17G9.09	UniProtKB=Q09130	E. coli	KEGG id=b3590	UniProtKB=P14081	PTHR42854	LDO	LUCA
Schizosaccharomyces_pombe|NP_596844.1	Escherichia_coli|NP_417412.1			S. pombe	PomBase=SPAC56E4.03	UniProtKB=O14192	E. coli	KEGG id=b3572	UniProtKB=P09053	PTHR42790	O	LUCA
Schizosaccharomyces_pombe|NP_596016.1	Escherichia_coli|NP_415859.1			S. pombe	PomBase=SPBC1773.13	UniProtKB=O94570	E. coli	KEGG id=b3572	UniProtKB=P09053	PTHR42790	O	LUCA
Schizosaccharomyces_pombe|NP_596016.1	Escherichia_coli|NP_417631.2			S. pombe	PomBase=SPCC569.07	UniProtKB=Q9Y7S6	E. coli	KEGG id=b3572	UniProtKB=P09053	PTHR42790	O	LUCA
Schizosaccharomyces_pombe|NP_593629.1	Escherichia_coli|NP_415931.4			S. pombe	PomBase=SPBC17A3.07	UniProtKB=P78965	E. coli	KEGG id=b3500	UniProtKB=P06715	PTHR42737	LDO	LUCA
Schizosaccharomyces_pombe|NP_001342756.1	Escherichia_coli|NP_418236.1			S. pombe	PomBase=SPBC13A2.04c	UniProtKB=Q9P380	E. coli	KEGG id=b3496	UniProtKB=P36837	PTHR11654	O	LUCA
Schizosaccharomyces_pombe|NP_592806.1	Escherichia_coli|NP_417412.1			S. pombe	PomBase=SPAC17C9.02c	UniProtKB=Q10474	E. coli	KEGG id=b3475	UniProtKB=P37623	PTHR12215	LDO	LUCA
Schizosaccharomyces_pombe|NP_595481.1	Escherichia_coli|NP_418478.1			S. pombe	PomBase=SPBC3B9.03	UniProtKB=O43032	E. coli	KEGG id=b3464	UniProtKB=P10121	PTHR43134	LDO	LUCA
Schizosaccharomyces_pombe|NP_596324.1	Escherichia_coli|NP_415859.1			S. pombe	PomBase=SPAC4G9.12	UniProtKB=Q10242	E. coli	KEGG id=b3437	UniProtKB=P46859	PTHR43442	O	LUCA
Schizosaccharomyces_pombe|NP_596324.1	Escherichia_coli|NP_417631.2			S. pombe	PomBase=SPCC1223.03c	UniProtKB=O14400	E. coli	KEGG id=b3426	UniProtKB=P13035	PTHR11985	LDO	LUCA
Schizosaccharomyces_pombe|NP_596318.1	Escherichia_coli|NP_418375.1			S. pombe	PomBase=SPAC19B12.06c	UniProtKB=Q9P375	E. coli	KEGG id=b3424	UniProtKB=P09391	PTHR43066	O	LUCA
Schizosaccharomyces_pombe|NP_001018819.2	Escherichia_coli|NP_415434.1			S. pombe	PomBase=SPCC790.03	UniProtKB=O74926	E. coli	KEGG id=b3424	UniProtKB=P09391	PTHR43066	O	LUCA
Schizosaccharomyces_pombe|NP_595506.1	Escherichia_coli|NP_418415.1			S. pombe	PomBase=SPAC12G12.06c	UniProtKB=Q09870	E. coli	KEGG id=b4475	UniProtKB=P46849	PTHR11096	O	LUCA
Schizosaccharomyces_pombe|NP_593983.1	Escherichia_coli|NP_414985.1			S. pombe	PomBase=SPBC1709.19c	UniProtKB=Q9UUB8	E. coli	KEGG id=b3414	UniProtKB=P63020	PTHR11178	LDO	LUCA
Schizosaccharomyces_pombe|NP_001342985.1	Escherichia_coli|YP_025306.1			S. pombe	PomBase=SPAC57A10.08c	UniProtKB=P87056	E. coli	KEGG id=b3412	UniProtKB=P13001	PTHR43194	LDO	LUCA
Schizosaccharomyces_pombe|NP_001342985.1	Escherichia_coli|NP_416687.1			S. pombe	PomBase=SPBP35G2.12	UniProtKB=Q9P791	E. coli	KEGG id=b3397	UniProtKB=P45799	PTHR11839	O	LUCA
Schizosaccharomyces_pombe|NP_588165.3	Escherichia_coli|NP_417887.1			S. pombe	PomBase=SPAC31G5.05c	UniProtKB=O14105	E. coli	KEGG id=b3386	UniProtKB=P0AG07	PTHR11749	LDO	LUCA
Schizosaccharomyces_pombe|NP_001018769.2	Escherichia_coli|NP_417259.1			S. pombe	PomBase=SPAC3G9.13c	UniProtKB=O42875	E. coli	KEGG id=b3384	UniProtKB=P00954	PTHR43766	LDO	LUCA
Schizosaccharomyces_pombe|NP_001018766.1	Escherichia_coli|NP_417432.1			S. pombe	PomBase=SPBC428.11	UniProtKB=O13326	E. coli	KEGG id=b3376	UniProtKB=P45545	PTHR43797	LDO	LUCA
Schizosaccharomyces_pombe|NP_594261.1	Escherichia_coli|NP_417631.2			S. pombe	PomBase=SPBC12C2.11	UniProtKB=Q09740	E. coli	KEGG id=b3371	UniProtKB=P0AC00	PTHR10937	O	LUCA
Schizosaccharomyces_pombe|NP_592852.1	Escherichia_coli|NP_416616.4			S. pombe	PomBase=SPCC1739.06c	UniProtKB=O74468	E. coli	KEGG id=b3368	UniProtKB=P0AEA8	PTHR45790	O	LUCA
Schizosaccharomyces_pombe|NP_594186.1	Escherichia_coli|NP_414602.1			S. pombe	PomBase=SPBC1539.09c	UniProtKB=Q92370	E. coli	KEGG id=b3360	UniProtKB=P00903	PTHR43418	LDO	LUCA
Schizosaccharomyces_pombe|NP_594178.1	Escherichia_coli|NP_417485.4			S. pombe	PomBase=SPAC27F1.05c	UniProtKB=Q10174	E. coli	KEGG id=b3359	UniProtKB=P18335	PTHR11986	O	LUCA
Schizosaccharomyces_pombe|NP_001342725.1	Escherichia_coli|NP_416959.1			S. pombe	PomBase=SPCC777.09c	UniProtKB=O74548	E. coli	KEGG id=b3359	UniProtKB=P18335	PTHR11986	O	LUCA
Schizosaccharomyces_pombe|NP_587935.1	Escherichia_coli|NP_416606.1			S. pombe	PomBase=SPAC227.14	UniProtKB=Q9UTC5	E. coli	KEGG id=b3355	UniProtKB=P0AEX5	PTHR10285	O	LUCA
Schizosaccharomyces_pombe|NP_587976.1	Escherichia_coli|NP_418028.1			S. pombe	PomBase=SPAC630.09c	UniProtKB=Q9UUH3	E. coli	KEGG id=b3355	UniProtKB=P0AEX5	PTHR10285	O	LUCA
Schizosaccharomyces_pombe|NP_595726.1	Escherichia_coli|NP_417313.1			S. pombe	PomBase=SPCC162.11c	UniProtKB=O74427	E. coli	KEGG id=b3355	UniProtKB=P0AEX5	PTHR10285	O	LUCA
Schizosaccharomyces_pombe|NP_592881.1	Escherichia_coli|NP_414600.1			S. pombe	PomBase=SPAC3C7.08c	UniProtKB=O14134	E. coli	KEGG id=b3352	UniProtKB=P63389	PTHR19211	O	LUCA
Schizosaccharomyces_pombe|NP_596685.1	Escherichia_coli|NP_414574.1			S. pombe	PomBase=SPBC16H5.08c	UniProtKB=O42943	E. coli	KEGG id=b3352	UniProtKB=P63389	PTHR19211	O	LUCA
Schizosaccharomyces_pombe|NP_593965.1	Escherichia_coli|NP_415721.1			S. pombe	PomBase=SPBC29A3.09c	UniProtKB=O59672	E. coli	KEGG id=b3352	UniProtKB=P63389	PTHR19211	O	LUCA
Schizosaccharomyces_pombe|NP_596433.1	Escherichia_coli|NP_417583.4			S. pombe	PomBase=SPCC417.08	UniProtKB=O94489	E. coli	KEGG id=b3352	UniProtKB=P63389	PTHR19211	O	LUCA
Schizosaccharomyces_pombe|NP_593952.1	Escherichia_coli|NP_417213.1			S. pombe	PomBase=SPCC825.01	UniProtKB=Q9USH9	E. coli	KEGG id=b3352	UniProtKB=P63389	PTHR19211	O	LUCA
Schizosaccharomyces_pombe|NP_595518.1	Escherichia_coli|NP_415725.1			S. pombe	PomBase=SPBC1347.02	UniProtKB=O74191	E. coli	KEGG id=b3347	UniProtKB=P45523	PTHR43811	O	LUCA
Schizosaccharomyces_pombe|NP_001343040.1	Escherichia_coli|NP_414953.2			S. pombe	PomBase=SPAC23C11.02c	UniProtKB=P0CT75	E. coli	KEGG id=b3342	UniProtKB=P0A7S3	PTHR11652	O	LUCA
Schizosaccharomyces_pombe|NP_588255.1	Escherichia_coli|NP_417818.1			S. pombe	PomBase=SPAC4F8.06	UniProtKB=O14182	E. coli	KEGG id=b3342	UniProtKB=P0A7S3	PTHR11652	LDO	LUCA
Schizosaccharomyces_pombe|NP_595686.2	Escherichia_coli|NP_415931.4			S. pombe	PomBase=SPBP4H10.13	UniProtKB=P0CT76	E. coli	KEGG id=b3342	UniProtKB=P0A7S3	PTHR11652	O	LUCA
Schizosaccharomyces_pombe|NP_592823.1	Escherichia_coli|NP_416167.1			S. pombe	PomBase=SPAC16E8.10c	UniProtKB=O13744	E. coli	KEGG id=b3341	UniProtKB=P02359	PTHR11205	LDO	LUCA
Schizosaccharomyces_pombe|NP_594687.1	Escherichia_coli|NP_416722.2			S. pombe	PomBase=SPAC328.10c	UniProtKB=Q9P3T6	E. coli	KEGG id=b3341	UniProtKB=P02359	PTHR11205	O	LUCA
Schizosaccharomyces_pombe|NP_593584.1	Escherichia_coli|NP_418228.2			S. pombe	PomBase=SPAC8C9.08	UniProtKB=O14277	E. coli	KEGG id=b3341	UniProtKB=P02359	PTHR11205	O	LUCA
Schizosaccharomyces_pombe|NP_587978.1	Escherichia_coli|NP_417887.1			S. pombe	PomBase=SPBC660.10	UniProtKB=O94429	E. coli	KEGG id=b3340	UniProtKB=P0A6M8	PTHR43261	LDO	LUCA
Schizosaccharomyces_pombe|NP_592784.1	Escherichia_coli|NP_417432.1			S. pombe	PomBase=SPBC9B6.04c	UniProtKB=Q9Y700	E. coli	KEGG id=b3339	UniProtKB=P0CE47	PTHR43721	LDO	LUCA
Schizosaccharomyces_pombe|NP_595128.1	Escherichia_coli|NP_418760.1			S. pombe	PomBase=SPBC211.01	UniProtKB=O60186	E. coli	KEGG id=b3321	UniProtKB=P0A7R5	PTHR11700	LDO	LUCA
Schizosaccharomyces_pombe|NP_587757.1	Escherichia_coli|NP_417231.1			S. pombe	PomBase=SPCC576.09	UniProtKB=O74893	E. coli	KEGG id=b3321	UniProtKB=P0A7R5	PTHR11700	O	LUCA
Schizosaccharomyces_pombe|NP_594440.1	Escherichia_coli|NP_417231.1			S. pombe	PomBase=SPAC644.17c	UniProtKB=Q9P6P6	E. coli	KEGG id=b3320	UniProtKB=P60438	PTHR11229	LDO	LUCA
Schizosaccharomyces_pombe|NP_596524.1	Escherichia_coli|NP_416606.1			S. pombe	PomBase=SPBC2D10.08c	UniProtKB=O74801	E. coli	KEGG id=b3319	UniProtKB=P60723	PTHR10746	LDO	LUCA
Schizosaccharomyces_pombe|NP_594341.1	Escherichia_coli|YP_026251.1			S. pombe	PomBase=SPBC106.18	UniProtKB=Q10330	E. coli	KEGG id=b3318	UniProtKB=P0ADZ0	PTHR11620	O	LUCA
Schizosaccharomyces_pombe|NP_596491.1	Escherichia_coli|NP_418120.2			S. pombe	PomBase=SPBC4F6.04	UniProtKB=O74391	E. coli	KEGG id=b3318	UniProtKB=P0ADZ0	PTHR11620	LDO	LUCA
Schizosaccharomyces_pombe|NP_001342807.1	Escherichia_coli|NP_416749.4			S. pombe	PomBase=SPAC1F7.13c	UniProtKB=P0CT70	E. coli	KEGG id=b3317	UniProtKB=P60422	PTHR13691	O	LUCA
Schizosaccharomyces_pombe|NP_596523.1	Escherichia_coli|NP_415318.1			S. pombe	PomBase=SPBC2F12.07c	UniProtKB=P0CT71	E. coli	KEGG id=b3317	UniProtKB=P60422	PTHR13691	O	LUCA
Schizosaccharomyces_pombe|NP_593343.1	Escherichia_coli|NP_416909.1			S. pombe	PomBase=SPBC839.04	UniProtKB=P0CT72	E. coli	KEGG id=b3317	UniProtKB=P60422	PTHR13691	O	LUCA
Schizosaccharomyces_pombe|NP_594998.1	Escherichia_coli|NP_415818.1			S. pombe	PomBase=SPCC16C4.15	UniProtKB=Q9Y7P4	E. coli	KEGG id=b3317	UniProtKB=P60422	PTHR13691	LDO	LUCA
Schizosaccharomyces_pombe|NP_594854.1	Escherichia_coli|NP_415859.1			S. pombe	PomBase=SPAC1071.07c	UniProtKB=Q9UTQ6	E. coli	KEGG id=b3316	UniProtKB=P0A7U3	PTHR11880	O	LUCA
Schizosaccharomyces_pombe|NP_596862.1	Escherichia_coli|YP_025306.1			S. pombe	PomBase=SPAC1751.02c	UniProtKB=Q9US30	E. coli	KEGG id=b3316	UniProtKB=P0A7U3	PTHR11880	LDO	LUCA
Schizosaccharomyces_pombe|NP_594612.1	Escherichia_coli|NP_414584.1			S. pombe	PomBase=SPCC1393.03	UniProtKB=O94715	E. coli	KEGG id=b3316	UniProtKB=P0A7U3	PTHR11880	O	LUCA
Schizosaccharomyces_pombe|NP_587687.1	Escherichia_coli|NP_418028.1			S. pombe	PomBase=SPCC1739.02c	UniProtKB=O74464	E. coli	KEGG id=b3315	UniProtKB=P61175	PTHR13501	LDO	LUCA
Schizosaccharomyces_pombe|NP_594397.1	Escherichia_coli|NP_415654.1			S. pombe	PomBase=SPBC16G5.14c	UniProtKB=O60128	E. coli	KEGG id=b3314	UniProtKB=P0A7V3	PTHR11760	O	LUCA
Schizosaccharomyces_pombe|NP_596647.1	Escherichia_coli|NP_416171.1			S. pombe	PomBase=SPBC543.10	UniProtKB=Q9HGM2	E. coli	KEGG id=b3314	UniProtKB=P0A7V3	PTHR11760	O	LUCA
Schizosaccharomyces_pombe|NP_595256.1	Escherichia_coli|NP_415062.1			S. pombe	PomBase=SPBC1105.03c	UniProtKB=Q9Y822	E. coli	KEGG id=b3313	UniProtKB=P0ADY7	PTHR12220	LDO	LUCA
Schizosaccharomyces_pombe|NP_593091.1	Escherichia_coli|NP_415931.4			S. pombe	PomBase=SPAC144.11	UniProtKB=P0CT74	E. coli	KEGG id=b3311	UniProtKB=P0AG63	PTHR10744	O	LUCA
Schizosaccharomyces_pombe|NP_595203.2	Escherichia_coli|NP_416314.1			S. pombe	PomBase=SPAC31G5.03	UniProtKB=P0CT73	E. coli	KEGG id=b3311	UniProtKB=P0AG63	PTHR10744	O	LUCA
Schizosaccharomyces_pombe|NP_595053.1	Escherichia_coli|NP_416661.1			S. pombe	PomBase=SPBC409.14c	UniProtKB=Q9UUB0	E. coli	KEGG id=b3311	UniProtKB=P0AG63	PTHR10744	LDO	LUCA
Schizosaccharomyces_pombe|NP_596300.1	Escherichia_coli|NP_418415.1			S. pombe	PomBase=SPAC3G9.03	UniProtKB=P0CT60	E. coli	KEGG id=b3310	UniProtKB=P0ADY3	PTHR11761	O	LUCA
Schizosaccharomyces_pombe|NP_593510.1	Escherichia_coli|NP_416993.2			S. pombe	PomBase=SPBC887.07	UniProtKB=O94292	E. coli	KEGG id=b3310	UniProtKB=P0ADY3	PTHR11761	LDO	LUCA
Schizosaccharomyces_pombe|NP_596348.1	Escherichia_coli|NP_414794.4			S. pombe	PomBase=SPCC1322.11	UniProtKB=P0CT61	E. coli	KEGG id=b3310	UniProtKB=P0ADY3	PTHR11761	O	LUCA
Schizosaccharomyces_pombe|NP_592863.1	Escherichia_coli|NP_417071.1			S. pombe	PomBase=SPAC4F8.02c	UniProtKB=O14178	E. coli	KEGG id=b3309	UniProtKB=P60624	PTHR12903	LDO	LUCA
Schizosaccharomyces_pombe|NP_592863.1	Escherichia_coli|NP_415859.1			S. pombe	PomBase=SPAC26A3.07c	UniProtKB=P0CT77	E. coli	KEGG id=b3308	UniProtKB=P62399	PTHR11994	O	LUCA
Schizosaccharomyces_pombe|NP_592863.1	Escherichia_coli|NP_417631.2			S. pombe	PomBase=SPBC17G9.10	UniProtKB=P0CT78	E. coli	KEGG id=b3308	UniProtKB=P62399	PTHR11994	O	LUCA
Schizosaccharomyces_pombe|NP_001343004.1	Escherichia_coli|NP_414693.1			S. pombe	PomBase=SPBC2F12.02c	UniProtKB=O14337	E. coli	KEGG id=b3308	UniProtKB=P62399	PTHR11994	LDO	LUCA
Schizosaccharomyces_pombe|NP_001343004.1	Escherichia_coli|NP_415315.4			S. pombe	PomBase=SPAC23H3.07c	UniProtKB=O42859	E. coli	KEGG id=b3307	UniProtKB=P0AG59	PTHR19836	LDO	LUCA
Schizosaccharomyces_pombe|NP_001343004.1	Escherichia_coli|NP_416372.1			S. pombe	PomBase=SPAC22A12.04c	UniProtKB=P0CT58	E. coli	KEGG id=b3306	UniProtKB=P0A7W7	PTHR11758	O	LUCA
Schizosaccharomyces_pombe|NP_001343004.1	Escherichia_coli|NP_417662.1			S. pombe	PomBase=SPAC5D6.01	UniProtKB=P0CT59	E. coli	KEGG id=b3306	UniProtKB=P0A7W7	PTHR11758	O	LUCA
Schizosaccharomyces_pombe|NP_001343004.1	Escherichia_coli|NP_418707.1			S. pombe	PomBase=SPCC736.10c	UniProtKB=O74956	E. coli	KEGG id=b3306	UniProtKB=P0A7W7	PTHR11758	LDO	LUCA
Schizosaccharomyces_pombe|NP_596686.1	Escherichia_coli|NP_415915.1			S. pombe	PomBase=SPAC12G12.08	UniProtKB=Q09865	E. coli	KEGG id=b3305	UniProtKB=P0AG55	PTHR11655	LDO	LUCA
Schizosaccharomyces_pombe|NP_596686.1	Escherichia_coli|NP_417321.2			S. pombe	PomBase=SPAC4G9.16c	UniProtKB=Q10232	E. coli	KEGG id=b3305	UniProtKB=P0AG55	PTHR11655	O	LUCA
Schizosaccharomyces_pombe|NP_595000.1	Escherichia_coli|NP_416661.1			S. pombe	PomBase=SPCC613.06	UniProtKB=O74905	E. coli	KEGG id=b3305	UniProtKB=P0AG55	PTHR11655	O	LUCA
Schizosaccharomyces_pombe|NP_595020.1	Escherichia_coli|NP_415898.1			S. pombe	PomBase=SPAC4G9.17c	UniProtKB=Q10234	E. coli	KEGG id=b3303	UniProtKB=P0A7W1	PTHR13718	LDO	LUCA
				S. pombe	PomBase=SPCC576.08c	UniProtKB=O74892	E. coli	KEGG id=b3303	UniProtKB=P0A7W1	PTHR13718	O	LUCA
				S. pombe	PomBase=SPCC1919.08c	UniProtKB=O59856	E. coli	KEGG id=b3302	UniProtKB=P0AG51	PTHR15892	LDO	LUCA
				S. pombe	PomBase=SPBC9B6.06	UniProtKB=Q9Y7M5	E. coli	KEGG id=b3301	UniProtKB=P02413	PTHR12934	LDO	LUCA
				S. pombe	PomBase=SPBC19G7.17	UniProtKB=O42965	E. coli	KEGG id=b3300	UniProtKB=P0AGA2	PTHR10906	O	LUCA
				S. pombe	PomBase=SPBC354.02c	UniProtKB=P79088	E. coli	KEGG id=b3300	UniProtKB=P0AGA2	PTHR10906	O	LUCA
				S. pombe	PomBase=SPBC16D10.11c	UniProtKB=P0CT66	E. coli	KEGG id=b3298	UniProtKB=P0A7S9	PTHR10871	O	LUCA
				S. pombe	PomBase=SPCC1259.01c	UniProtKB=P0CT67	E. coli	KEGG id=b3298	UniProtKB=P0A7S9	PTHR10871	O	LUCA
				S. pombe	PomBase=SPCC1795.07	UniProtKB=O59772	E. coli	KEGG id=b3298	UniProtKB=P0A7S9	PTHR10871	LDO	LUCA
				S. pombe	PomBase=SPAC1B3.18c	UniProtKB=O13882	E. coli	KEGG id=b3297	UniProtKB=P0A7R9	PTHR11759	LDO	LUCA
				S. pombe	PomBase=SPAC3H5.05c	UniProtKB=P0CT56	E. coli	KEGG id=b3297	UniProtKB=P0A7R9	PTHR11759	O	LUCA
				S. pombe	PomBase=SPBC18H10.13	UniProtKB=P0CT57	E. coli	KEGG id=b3297	UniProtKB=P0A7R9	PTHR11759	O	LUCA
				S. pombe	PomBase=SPAC19D5.05c	UniProtKB=O13835	E. coli	KEGG id=b3296	UniProtKB=P0A7V8	PTHR11831	O	LUCA
				S. pombe	PomBase=SPAC24H6.07	UniProtKB=Q09757	E. coli	KEGG id=b3296	UniProtKB=P0A7V8	PTHR11831	O	LUCA
				S. pombe	PomBase=SPBC13G1.01c	UniProtKB=O60063	E. coli	KEGG id=b3296	UniProtKB=P0A7V8	PTHR11831	LDO	LUCA
				S. pombe	PomBase=SPBC29A3.12	UniProtKB=O59675	E. coli	KEGG id=b3296	UniProtKB=P0A7V8	PTHR11831	O	LUCA
				S. pombe	PomBase=SPBC1271.13	UniProtKB=O94345	E. coli	KEGG id=b3294	UniProtKB=P0AG44	PTHR14413	LDO	LUCA
				S. pombe	PomBase=SPAC2C4.06c	UniProtKB=O14039	E. coli	KEGG id=b3289	UniProtKB=P36929	PTHR22807	O	LUCA
				S. pombe	PomBase=SPBP8B7.20c	UniProtKB=O94268	E. coli	KEGG id=b3289	UniProtKB=P36929	PTHR22807	O	LUCA
				S. pombe	PomBase=SPAC1805.09c	UniProtKB=Q9UTG6	E. coli	KEGG id=b3288	UniProtKB=P23882	PTHR11138	LDO	LUCA
				S. pombe	PomBase=SPCC895.03c	UniProtKB=O94530	E. coli	KEGG id=b3282	UniProtKB=P45748	PTHR17490	LDO	LUCA
				S. pombe	PomBase=SPBC1683.11c	UniProtKB=Q9P6J1	E. coli	KEGG id=b4015	UniProtKB=P0A9G6	PTHR21631	LDO	LUCA
				S. pombe	PomBase=SPBC19F5.04	UniProtKB=O60163	E. coli	KEGG id=b4024	UniProtKB=P08660	PTHR21499	LDO	LUCA
				S. pombe	PomBase=SPCC1442.16c	UniProtKB=O74489	E. coli	KEGG id=b4051	UniProtKB=P28304	PTHR48106	O	LUCA
				S. pombe	PomBase=SPBC359.02	UniProtKB=Q9P5N3	E. coli	KEGG id=b4053	UniProtKB=P0A6B4	PTHR30511	O	LUCA
				S. pombe	PomBase=SPCC965.08c	UniProtKB=O59828	E. coli	KEGG id=b4053	UniProtKB=P0A6B4	PTHR30511	O	LUCA
				S. pombe	PomBase=SPAC10F6.13c	UniProtKB=O42652	E. coli	KEGG id=b4054	UniProtKB=P04693	PTHR11879	O	LUCA
				S. pombe	PomBase=SPBC725.01	UniProtKB=O94320	E. coli	KEGG id=b4054	UniProtKB=P04693	PTHR11879	O	LUCA
				S. pombe	PomBase=SPAC4A8.02c	UniProtKB=O14155	E. coli	KEGG id=b4056	UniProtKB=P0AF48	PTHR30615	LDO	LUCA
				S. pombe	PomBase=SPAC2F3.04c	UniProtKB=O14087	E. coli	KEGG id=b4059	UniProtKB=P0AGE0	PTHR10302	LDO	LUCA
				S. pombe	PomBase=SPBC887.17	UniProtKB=O94300	E. coli	KEGG id=b4064	UniProtKB=P0AF52	PTHR43337	O	LUCA
				S. pombe	PomBase=SPCC191.02c	UniProtKB=P78773	E. coli	KEGG id=b4069	UniProtKB=P27550	PTHR24095	O	LUCA
				S. pombe	PomBase=SPBC23G7.04c	UniProtKB=P87159	E. coli	KEGG id=b4078	UniProtKB=P0AF56	PTHR43628	O	LUCA
				S. pombe	PomBase=SPAC31G5.05c	UniProtKB=O14105	E. coli	KEGG id=b4085	UniProtKB=P32719	PTHR11749	O	LUCA
				S. pombe	PomBase=SPCC777.06c	UniProtKB=O74545	E. coli	KEGG id=b4092	UniProtKB=P16692	PTHR42663	LDO	LUCA
				S. pombe	PomBase=SPBC1198.05	UniProtKB=Q9P6I5	E. coli	KEGG id=b4094	UniProtKB=P16690	PTHR23117	O	LUCA
				S. pombe	PomBase=SPBC17G9.03c	UniProtKB=Q9UUE6	E. coli	KEGG id=b4129	UniProtKB=P0A8N5	PTHR42918	O	LUCA
				S. pombe	PomBase=SPCC18.08	UniProtKB=O74858	E. coli	KEGG id=b4129	UniProtKB=P0A8N5	PTHR42918	O	LUCA
				S. pombe	PomBase=SPBC13A2.04c	UniProtKB=Q9P380	E. coli	KEGG id=b4130	UniProtKB=P39276	PTHR11654	O	LUCA
				S. pombe	PomBase=SPCC550.06c	UniProtKB=O59804	E. coli	KEGG id=b4142	UniProtKB=P0A6F9	PTHR10772	O	LUCA
				S. pombe	PomBase=SPAC12G12.04	UniProtKB=Q09864	E. coli	KEGG id=b4143	UniProtKB=P0A6F5	PTHR45633	LDO	LUCA
				S. pombe	PomBase=SPBC17G9.03c	UniProtKB=Q9UUE6	E. coli	KEGG id=b4155	UniProtKB=P0A8N7	PTHR42918	O	LUCA
				S. pombe	PomBase=SPCC18.08	UniProtKB=O74858	E. coli	KEGG id=b4155	UniProtKB=P0A8N7	PTHR42918	O	LUCA
				S. pombe	PomBase=SPAC25B8.03	UniProtKB=Q9UTB5	E. coli	KEGG id=b4160	UniProtKB=P0A8K1	PTHR10067	O	LUCA
				S. pombe	PomBase=SPBC16E9.18	UniProtKB=O14333	E. coli	KEGG id=b4160	UniProtKB=P0A8K1	PTHR10067	LDO	LUCA
				S. pombe	PomBase=SPBC1347.07	UniProtKB=O94626	E. coli	KEGG id=b4162	UniProtKB=P0A784	PTHR11046	LDO	LUCA
				S. pombe	PomBase=SPCC61.03	UniProtKB=O94347	E. coli	KEGG id=b4167	UniProtKB=P31806	PTHR12592	LDO	LUCA
				S. pombe	PomBase=SPAC19G12.02c	UniProtKB=P54280	E. coli	KEGG id=b4170	UniProtKB=P23367	PTHR10073	O	LUCA
				S. pombe	PomBase=SPBC1703.04	UniProtKB=Q9P7W6	E. coli	KEGG id=b4170	UniProtKB=P23367	PTHR10073	LDO	LUCA
				S. pombe	PomBase=SPAC343.15	UniProtKB=Q9UT75	E. coli	KEGG id=b4171	UniProtKB=P16384	PTHR11088	LDO	LUCA
				S. pombe	PomBase=SPBC16G5.07c	UniProtKB=O60121	E. coli	KEGG id=b4174	UniProtKB=P0ABC7	PTHR43327	O	LUCA
				S. pombe	PomBase=SPAC144.03	UniProtKB=Q02787	E. coli	KEGG id=b4177	UniProtKB=P0A7D4	PTHR11846	LDO	LUCA
				S. pombe	PomBase=SPAC2C4.07c	UniProtKB=O14040	E. coli	KEGG id=b4179	UniProtKB=P21499	PTHR23355	O	LUCA
				S. pombe	PomBase=SPBC26H8.10	UniProtKB=P37202	E. coli	KEGG id=b4179	UniProtKB=P21499	PTHR23355	O	LUCA
				S. pombe	PomBase=SPBC609.01	UniProtKB=O94525	E. coli	KEGG id=b4179	UniProtKB=P21499	PTHR23355	O	LUCA
				S. pombe	PomBase=SPCC1322.01	UniProtKB=Q1MTN7	E. coli	KEGG id=b4179	UniProtKB=P21499	PTHR23355	O	LUCA
				S. pombe	PomBase=SPCC16C4.09	UniProtKB=O74454	E. coli	KEGG id=b4179	UniProtKB=P21499	PTHR23355	LDO	LUCA
				S. pombe	PomBase=SPAC343.08c	UniProtKB=Q9UT82	E. coli	KEGG id=b4200	UniProtKB=P02358	PTHR21011	LDO	LUCA
				S. pombe	PomBase=SPCC18B5.04	UniProtKB=Q9USL7	E. coli	KEGG id=b4202	UniProtKB=P0A7T7	PTHR13479	LDO	LUCA
				S. pombe	PomBase=SPBC1347.02	UniProtKB=O74191	E. coli	KEGG id=b4207	UniProtKB=P0A9L3	PTHR43811	O	LUCA
				S. pombe	PomBase=SPAC1039.02	UniProtKB=Q9US39	E. coli	KEGG id=b4213	UniProtKB=P08331	PTHR11575	O	LUCA
				S. pombe	PomBase=SPAC17G6.03	UniProtKB=O13781	E. coli	KEGG id=b4213	UniProtKB=P08331	PTHR11575	O	LUCA
				S. pombe	PomBase=SPBPB2B2.06c	UniProtKB=Q9HDU9	E. coli	KEGG id=b4213	UniProtKB=P08331	PTHR11575	O	LUCA
				S. pombe	PomBase=SPAC29E6.05c	UniProtKB=Q09859	E. coli	KEGG id=b4219	UniProtKB=P0A744	PTHR42799	LDO	LUCA
				S. pombe	PomBase=SPAC17C9.06	UniProtKB=Q10478	E. coli	KEGG id=b4220	UniProtKB=P0ADE4	PTHR12815	O	LUCA
				S. pombe	PomBase=SPAC23C11.05	UniProtKB=P19117	E. coli	KEGG id=b4226	UniProtKB=P0A7A9	PTHR10286	O	LUCA
				S. pombe	PomBase=SPAC3A12.02	UniProtKB=P87118	E. coli	KEGG id=b4226	UniProtKB=P0A7A9	PTHR10286	O	LUCA
				S. pombe	PomBase=SPBC1198.14c	UniProtKB=P09202	E. coli	KEGG id=b4232	UniProtKB=P0A993	PTHR11556	LDO	LUCA
				S. pombe	PomBase=SPBC1683.07	UniProtKB=Q9P6J3	E. coli	KEGG id=b4239	UniProtKB=P28904	PTHR10357	LDO	LUCA
				S. pombe	PomBase=SPAC1039.10	UniProtKB=Q9UR06	E. coli	KEGG id=b4243	UniProtKB=P0AF93	PTHR11803	O	LUCA
				S. pombe	PomBase=SPBC2G2.04c	UniProtKB=O43003	E. coli	KEGG id=b4243	UniProtKB=P0AF93	PTHR11803	LDO	LUCA
				S. pombe	PomBase=SPAC1039.10	UniProtKB=Q9UR06	E. coli	KEGG id=b4248	UniProtKB=P39332	PTHR11803	O	LUCA
				S. pombe	PomBase=SPBC2G2.04c	UniProtKB=O43003	E. coli	KEGG id=b4248	UniProtKB=P39332	PTHR11803	O	LUCA
				S. pombe	PomBase=SPAC4G9.10	UniProtKB=P31317	E. coli	KEGG id=b4254	UniProtKB=P04391	PTHR45753	O	LUCA
				S. pombe	PomBase=SPAC4A8.08c	UniProtKB=O14160	E. coli	KEGG id=b4258	UniProtKB=P07118	PTHR11946	O	LUCA
				S. pombe	PomBase=SPBC1709.02c	UniProtKB=O75005	E. coli	KEGG id=b4258	UniProtKB=P07118	PTHR11946	LDO	LUCA
				S. pombe	PomBase=SPAC13A11.05	UniProtKB=Q09735	E. coli	KEGG id=b4260	UniProtKB=P68767	PTHR11963	O	LUCA
				S. pombe	PomBase=SPBC1198.01	UniProtKB=Q9P6I8	E. coli	KEGG id=b4267	UniProtKB=P39346	PTHR43189	LDO	LUCA
				S. pombe	PomBase=SPAC4G9.12	UniProtKB=Q10242	E. coli	KEGG id=b4268	UniProtKB=P39208	PTHR43442	LDO	LUCA
				S. pombe	PomBase=SPAC31G5.05c	UniProtKB=O14105	E. coli	KEGG id=b4301	UniProtKB=P39362	PTHR11749	O	LUCA
				S. pombe	PomBase=SPAC977.03	UniProtKB=Q9P7U5	E. coli	KEGG id=b4306	UniProtKB=P39367	PTHR43464	O	LUCA
				S. pombe	PomBase=SPAC2C4.12c	UniProtKB=O14045	E. coli	KEGG id=b4331	UniProtKB=P39380	PTHR12684	LDO	LUCA
				S. pombe	PomBase=SPAC11D3.05	UniProtKB=Q10084	E. coli	KEGG id=b4337	UniProtKB=P39386	PTHR23502	O	LUCA
				S. pombe	PomBase=SPAC17A2.01	UniProtKB=P33532	E. coli	KEGG id=b4337	UniProtKB=P39386	PTHR23502	O	LUCA
				S. pombe	PomBase=SPAC17C9.16c	UniProtKB=Q10487	E. coli	KEGG id=b4337	UniProtKB=P39386	PTHR23502	O	LUCA
				S. pombe	PomBase=SPAC750.02c	UniProtKB=P0CU10	E. coli	KEGG id=b4337	UniProtKB=P39386	PTHR23502	O	LUCA
				S. pombe	PomBase=SPAPB1A11.01	UniProtKB=Q9HDX4	E. coli	KEGG id=b4337	UniProtKB=P39386	PTHR23502	O	LUCA
				S. pombe	PomBase=SPBC1271.10c	UniProtKB=O94343	E. coli	KEGG id=b4337	UniProtKB=P39386	PTHR23502	O	LUCA
				S. pombe	PomBase=SPBC1348.05	UniProtKB=Q9P3V5	E. coli	KEGG id=b4337	UniProtKB=P39386	PTHR23502	O	LUCA
				S. pombe	PomBase=SPBC36.01c	UniProtKB=O59698	E. coli	KEGG id=b4337	UniProtKB=P39386	PTHR23502	O	LUCA
				S. pombe	PomBase=SPBC36.02c	UniProtKB=O59699	E. coli	KEGG id=b4337	UniProtKB=P39386	PTHR23502	O	LUCA
				S. pombe	PomBase=SPBC36.03c	UniProtKB=O59700	E. coli	KEGG id=b4337	UniProtKB=P39386	PTHR23502	O	LUCA
				S. pombe	PomBase=SPBC409.08	UniProtKB=Q7Z9I0	E. coli	KEGG id=b4337	UniProtKB=P39386	PTHR23502	O	LUCA
				S. pombe	PomBase=SPBC530.02	UniProtKB=O59738	E. coli	KEGG id=b4337	UniProtKB=P39386	PTHR23502	O	LUCA
				S. pombe	PomBase=SPBC530.15c	UniProtKB=O74829	E. coli	KEGG id=b4337	UniProtKB=P39386	PTHR23502	O	LUCA
				S. pombe	PomBase=SPBC609.04	UniProtKB=O94528	E. coli	KEGG id=b4337	UniProtKB=P39386	PTHR23502	O	LUCA
				S. pombe	PomBase=SPBC947.06c	UniProtKB=O43081	E. coli	KEGG id=b4337	UniProtKB=P39386	PTHR23502	O	LUCA
				S. pombe	PomBase=SPBPB2B2.16c	UniProtKB=P0CU11	E. coli	KEGG id=b4337	UniProtKB=P39386	PTHR23502	O	LUCA
				S. pombe	PomBase=SPCC1529.01	UniProtKB=Q9USN4	E. coli	KEGG id=b4337	UniProtKB=P39386	PTHR23502	O	LUCA
				S. pombe	PomBase=SPCC569.05c	UniProtKB=Q9Y7S4	E. coli	KEGG id=b4337	UniProtKB=P39386	PTHR23502	O	LUCA
				S. pombe	PomBase=SPCC576.17c	UniProtKB=O74899	E. coli	KEGG id=b4337	UniProtKB=P39386	PTHR23502	O	LUCA
				S. pombe	PomBase=SPCC794.04c	UniProtKB=O59814	E. coli	KEGG id=b4337	UniProtKB=P39386	PTHR23502	O	LUCA
				S. pombe	PomBase=SPCC965.13	UniProtKB=O59833	E. coli	KEGG id=b4337	UniProtKB=P39386	PTHR23502	O	LUCA
				S. pombe	PomBase=SPAC56E4.03	UniProtKB=O14192	E. coli	KEGG id=b4340	UniProtKB=P39389	PTHR42790	O	LUCA
				S. pombe	PomBase=SPBC1773.13	UniProtKB=O94570	E. coli	KEGG id=b4340	UniProtKB=P39389	PTHR42790	O	LUCA
				S. pombe	PomBase=SPCC569.07	UniProtKB=Q9Y7S6	E. coli	KEGG id=b4340	UniProtKB=P39389	PTHR42790	O	LUCA
				S. pombe	PomBase=SPBC15D4.05	UniProtKB=O74310	E. coli	KEGG id=b4352	UniProtKB=P24203	PTHR13748	O	LUCA
				S. pombe	PomBase=SPBPB10D8.02c	UniProtKB=Q9C0V7	E. coli	KEGG id=b4359	UniProtKB=P39401	PTHR42693	O	LUCA
				S. pombe	PomBase=SPAC1786.01c	UniProtKB=O14115	E. coli	KEGG id=b4377	UniProtKB=P39407	PTHR14226	O	LUCA
				S. pombe	PomBase=SPAC1A6.05c	UniProtKB=Q9Y827	E. coli	KEGG id=b4377	UniProtKB=P39407	PTHR14226	O	LUCA
				S. pombe	PomBase=SPCC1450.16c	UniProtKB=Q9Y7P3	E. coli	KEGG id=b4377	UniProtKB=P39407	PTHR14226	O	LUCA
				S. pombe	PomBase=SPCC4B3.04c	UniProtKB=Q9USJ4	E. coli	KEGG id=b4377	UniProtKB=P39407	PTHR14226	O	LUCA
				S. pombe	PomBase=SPBC3H7.07c	UniProtKB=O74382	E. coli	KEGG id=b4388	UniProtKB=P0AGB0	PTHR43344	LDO	LUCA
				S. pombe	PomBase=SPAC1687.21	UniProtKB=O94461	E. coli	KEGG id=b4395	UniProtKB=P0A7A2	PTHR48100	O	LUCA
				S. pombe	PomBase=SPAC513.02	UniProtKB=Q9UT63	E. coli	KEGG id=b4395	UniProtKB=P0A7A2	PTHR48100	O	LUCA
				S. pombe	PomBase=SPAC5H10.03	UniProtKB=Q09676	E. coli	KEGG id=b4395	UniProtKB=P0A7A2	PTHR48100	O	LUCA
				S. pombe	PomBase=SPBPB21E7.02c	UniProtKB=U3H041	E. coli	KEGG id=b4395	UniProtKB=P0A7A2	PTHR48100	O	LUCA
				S. pombe	PomBase=SPCC1620.13	UniProtKB=O94420	E. coli	KEGG id=b4395	UniProtKB=P0A7A2	PTHR48100	O	LUCA
				S. pombe	PomBase=SPAC3G9.10c	UniProtKB=O42872	E. coli	KEGG id=b3643	UniProtKB=P0CG19	PTHR11953	LDO	LUCA
				S. pombe	PomBase=SPBC115.01c	UniProtKB=O42894	E. coli	KEGG id=b3643	UniProtKB=P0CG19	PTHR11953	O	LUCA
				S. pombe	PomBase=SPBC211.08c	UniProtKB=Q9P7R3	E. coli	KEGG id=b3643	UniProtKB=P0CG19	PTHR11953	O	LUCA
				S. pombe	PomBase=SPAC1F7.07c	UniProtKB=Q09919	E. coli	KEGG id=b4490	UniProtKB=P75901	PTHR31632	LDO	LUCA
				S. pombe	PomBase=SPAC513.01c	UniProtKB=O14460	E. coli	KEGG id=b3871	UniProtKB=P0DTT0	PTHR42908	O	LUCA
				S. pombe	PomBase=SPBC215.12	UniProtKB=O94316	E. coli	KEGG id=b3871	UniProtKB=P0DTT0	PTHR42908	O	LUCA
				S. pombe	PomBase=SPCC553.08c	UniProtKB=O74945	E. coli	KEGG id=b3871	UniProtKB=P0DTT0	PTHR42908	O	LUCA
